# Supplementary material for: AAV9:PKP2 improves heart function and survival in a Pkp2-deficient mouse model of arrhythmogenic right ventricular cardiomyopathy
Source: Commun Med (Lond). 2024 Mar 18;4:38. doi: 10.1038/s43856-024-00450-w (PMC10948840; doi:10.1038/s43856-024-00450-w)
Supplement: Supplementary file 4 — Supplementary Data 1 [file 43856_2024_450_MOESM4_ESM.xlsx]

## Sheet: Figure 1
Panel b: RNA sequencing reads in log2(TPM)
Log2 (TPM)	PKP2	SCN5A
siNeg_Day 2	9.22542	7.83561
siNeg_Day 4	8.66365	8.47911
siNeg_Day 6	8.71191	8.12821
siNeg_Day 8	8.68768	8.31517
siPKP2_Day 2	5.89317	7.85468
siPKP2_Day 4	5.54407	7.07882
siPKP2_Day 6	6.24255	7.47159
siPKP2_Day 8	6.58744	7.79897
Panel d: Normalized contraction velocity (pixels/s) Average of 12 wells per siNeg or siPKP2 treatment at each day were shown (daily raw data upon request).
		siNeg	siPKP2
02052021 JY08_Plate 1_D3	1	3.95036	2.90064
02062021 JY08_Plate 1_D4	2	4.15123	2.98338
02072021 JY08_Plate 1_D5	3	4.32978	2.8033
02082021 JY08_Plate 1_D6	4	4.24943	3.13703
02092021 JY08_Plate 1_D7	5	4.2405	3.05638
02102021 JY08_Plate 1_D8	6	4.15123	2.8617
02052021 JY08_Plate 2_D3	7	4.21583	3.05873
02062021 JY08_Plate 2_D4	8	4.14611	2.83888
02072021 JY08_Plate 2_D5	9	4.20511	2.87712
02082021 JY08_Plate 2_D6	10	4.02274	3.14475
02092021 JY08_Plate 2_D7	11	3.90474	2.80065
02102021 JY08_Plate 2_D8	12	4.34456	2.73852
Panel e: Axion Biosystem, MEA plates		since we didn't observe difference in mRNA reduction in reponse to siPKP2 at 1.25 or 5nM, data were analyzed for siNeg or siPKP2 at both 1.25 and 5 nM.
Beat period (s)
Beat Period (s)	siNeg_1.25 nM												siPKP2_1.25 nM												siNeg_5 nM												siPKP2_5 nM
	1 well	2 well	3 well	4 well	5 well	6 well	7 well	8 well	9 well	10 well	11 well	12 well	1 well	2 well	3 well	4 well	5 well	6 well	7 well	8 well	9 well	10 well	11 well	12 well	1 well	2 well	3 well	4 well	5 well	6 well	7 well	8 well	9 well	10 well	11 well	12 well	1 well	2 well	3 well	4 well	5 well	6 well	7 well	8 well	9 well	10 well	11 well	12 well
1	1.69805	1.67654	1.65771	1.65075	1.62497	1.61199	1.66095	1.62268	1.57766	1.77639	1.76416	1.7731	1.51307	1.53497	1.53537	1.46865	1.44326	1.53141	1.4645	1.49103	1.50291	1.56244	1.58259	1.60192	1.54653	1.52288	1.57319	1.499	1.49309	1.48104							1.41848	1.45809	1.43299	1.36036	1.33632	1.41457
2	1.7421	1.73885	1.69419	1.75097	1.6346	1.69102	1.71984	1.68266	1.711	1.87324	1.83495	1.83002	1.55935	1.57101	1.5855	1.55516	1.4862	1.58038	1.55448	1.55962	1.52953	1.59567	1.62426	1.67174	1.70811	1.66164	1.68177	1.54641	1.5387	1.54768							1.4676	1.51956	1.51596	1.40406	1.38659	1.43649
3	1.89992	1.88662	1.81607	1.83768	1.70754	1.75755	1.79272	1.73643	1.79903	1.99588	1.94819	1.94904	1.67386	1.69393	1.7006	1.69039	1.6473	1.63589	1.66179	1.5884	1.70246	1.72239	1.74998	1.79977	1.79006	1.75483	1.75444	1.64551	1.61387	1.61614							1.53524	1.57819	1.56022	1.44782	1.42417	1.49241
4	2.0018	2.02617	1.93287	1.99713	1.89468	1.92396	2.03595	1.87035	1.86167	2.08888	2.07925	2.07816	1.8242	1.84262	1.82743	1.80295	1.77805	1.76032	1.75597	1.71245	1.84531	1.85442	1.89176	1.92711	1.89661	1.86215	1.86362	1.76069	1.75547	1.78373		No data collected here					1.65214	1.70693	1.70201	1.57156	1.56701	1.64565		No data collected here
5	1.94179	1.94341	1.83021	1.86554	1.80232	1.79197	1.9208	1.77085	1.76577	2.04193	2.00246	2.0283	1.72053	1.7393	1.73787	1.67676	1.68412	1.62901	1.65366	1.61142	1.68498	1.8016	1.82531	1.85175	1.81862	1.83109	1.79781	1.70036	1.67062	1.6768							1.5655	1.64847	1.61121	1.4642	1.44671	1.54184
6	2.03114	2.05333	1.93921	1.95425	1.96845	1.94166	1.9814	1.86077	1.95377	2.0762	2.10782	2.1294	1.83097	1.84147	1.87004	1.78876	1.79594	1.79007	1.75975	1.70822	1.81886	1.92987	1.9505	2.01409	1.92534	1.90568	1.90553	1.85157	1.77136	1.7482							1.66691	1.77025	1.72106	1.56188	1.5356	1.57411
7	2.11971	2.09496	1.94845	2.0057	1.97227	1.91395	2.0119	1.89897	1.87594	2.15931	2.11838	2.16044	1.84374	1.88356	1.91623	1.77239	1.87214	1.8571	1.76464	1.75114	1.88192	1.97342	1.973	2.03781	1.88354	1.86192	1.87929	1.79586	1.73663	1.73426							1.65815	1.6948	1.65643	1.55218	1.51211	1.63491
Spike amplitudes (mV)
Spike Amplitude	siNeg-1.25 nM												siPKP2_1.25 nM												siNeg_5 nM												siPKP2_5 nM
	1 well	2 well	3 well	4 well	5 well	6 well	7 well	8 well	9 well	10 well	11 well	12 well	1 well	2 well	3 well	4 well	5 well	6 well	7 well	8 well	9 well	10 well	11 well	12 well	1 well	2 well	3 well	4 well	5 well	6 well	7 well	8 well	9 well	10 well	11 well	12 well	1 well	2 well	3 well	4 well	5 well	6 well	7 well	8 well	9 well	10 well	11 well	12 well
1	2.14756	6.61875	2.79431	3.11875	4.73756	4.06937	5.43594	3.04331	4.19688	3.57881	2.2305	4.50488	1.94275	1.34575	4.12737	4.16713	2.33113	3.62431	5.87913	4.06738	2.02869	4.86331	4.78644	1.27294	2.34425	5.99712	1.65406	5.95331	4.62944	2.1795							2.89838	3.173	2.64006	2.35862	4.51319	4.30931
2	8.19725	6.87538	2.67156	4.39888	2.60369	2.67825	6.38413	4.41962	6.66788	4.25075	2.12919	4.47725	1.679	1.99638	4.28	2.51112	5.10844	5.53688	6.66437	6.85719	3.30744	4.19194	5.92681	2.22987	5.0525	6.36256	1.73362	3.91894	6.31294	6.07994							3.8205	6.03531	5.023	1.93988	3.54881	8.12862
3	7.27094	6.43387	4.47138	5.99244	3.81831	4.03375	5.13956	4.75119	6.77819	5.38925	4.27531	3.61338	1.85038	3.75594	2.96494	3.46163	4.84769	5.90262	6.92925	6.88131	6.30019	2.76669	5.56513	2.42575	3.57	3.68125	3.23462	2.95506	7.37175	6.21406							3.87844	5.07069	4.03319	3.184	4.24231	7.10006
4	7.68006	6.49231	5.13462	6.14394	5.50444	6.04925	7.39919	6.90113	7.23062	6.49931	4.48487	2.81225	1.94431	2.02663	5.14775	5.10656	2.06125	1.67981	7.31813	1.88069	5.28425	4.33269	5.5035	2.0075	2.72388	6.16744	6.19888	3.9545	7.13338	5.304		No data collected here					5.27025	3.24837	3.85381	4.27912	2.92875	6.38231		No data collected here
5	6.79256	5.68206	3.65019	4.67263	6.16475	6.70244	7.2495	5.86412	7.05444	5.96275	3.46687	5.40631	1.74656	2.09494	6.02331	1.76487	4.98688	1.63456	6.64088	2.38781	3.64231	4.65287	6.46237	2.26169	3.36587	5.51919	7.2745	4.69931	6.57613	6.20638							3.44663	2.186	2.29038	1.92056	1.95181	6.80575
6	8.24969	5.877	4.59663	4.83231	5.535	4.39181	5.68325	7.69594	6.93681	4.91494	2.39744	3.01863	3.26775	2.11281	3.99756	2.59	4.63644	3.41337	5.27006	2.17969	4.59094	3.12469	5.25031	4.25456	6.73712	5.84369	6.32375	5.94344	6.35956	6.303							4.31681	2.79862	5.16087	2.17937	2.35856	9.1155
7	6.2785	5.48712	4.81719	5.89406	4.18106	5.89625	3.42612	5.07275	5.80625	2.30506	2.04219	4.52369	4.04644	2.561	4.09575	6.43625	2.48519	5.08944	3.6535	4.51481	1.94731	3.39625	4.83713	4.40506	5.01094	5.62756	4.74025	5.64344	5.61487	6.47612							4.33725	7.47069	2.70337	2.30619	2.60031	5.77037
minus Spike slopes (-V/s)
minus Spike slope	siNeg_1.25 nM												siPKP2_1.25 nM												siNeg_5 nM												siPKP2_5 nM
	1 well	2 well	3 well	4 well	5 well	6 well	7 well	8 well	9 well	10 well	11 well	12 well	1 well	2 well	3 well	4 well	5 well	6 well	7 well	8 well	9 well	10 well	11 well	12 well	1 well	2 well	3 well	4 well	5 well	6 well	7 well	8 well	9 well	10 well	11 well	12 well	1 well	2 well	3 well	4 well	5 well	6 well	7 well	8 well	9 well	10 well	11 well	12 well
1	5.16823	15.7033	6.87009	8.24049	11.2093	9.74591	13.024	7.06402	10.0825	9.39232	5.52241	10.814	4.56581	2.78418	9.75311	9.99988	5.66103	9.09243	13.3187	10.3822	5.24652	11.5985	11.3577	3.09245	5.98633	14.3397	4.49737	14.1463	11.1302	5.09656							6.96913	7.68727	6.88915	5.38604	10.7615	10.3739
2	19.2614	16.4083	6.24226	11.6742	6.44051	6.37529	15.312	10.6496	15.8985	10.0383	5.17616	10.8017	3.50723	4.4597	10.2372	15.4427	16.1152	7.92455	6.26327	12.6951	13.6722	10.1038	13.8471	5.28063	12.1894	15.1452	3.68393	9.43752	15.0411	14.6576							9.17547	14.3279	12.0197	4.17388	8.70311	19.2077
3	17.2708	15.2598	10.7671	12.3065	11.4631	16.1011	14.3052	9.81122	9.68273	12.6961	10.2121	8.51943	4.22933	8.90784	7.49616	16.0207	16.2593	14.8469	8.87137	12.1806	13.7249	7.15249	13.8623	6.17347	8.03583	9.05121	7.65929	6.51117	17.5661	14.9524							9.29589	12.1043	9.66456	7.67664	10.7067	16.777
4	18.2659	15.5251	12.3441	17.7615	16.3766	17.2069	14.7378	13.9518	15.3029	15.2801	10.7416	6.6052	4.60558	5.03902	12.1705	17.2479	3.89635	12.5574	12.1764	5.55165	4.18519	10.8031	13.0049	4.62668	5.64156	14.8225	14.9423	9.60456	17.0481	12.7136		No data collected here					12.7053	7.58112	9.25741	10.1783	7.44156	15.2636		No data collected here
5	16.171	13.5144	9.36843	18.4704	13.9022	16.6869	11.5283	14.6138	15.9327	13.9471	8.20002	12.9461	3.95742	5.18801	14.1568	15.6979	6.09548	8.75133	3.02137	12.593	4.43672	10.9816	15.0833	5.23678	7.79887	14.0539	17.4969	11.5966	16.631	15.8141							8.83917	4.16077	5.43622	4.54819	5.173	16.2131
6	19.5715	13.8986	11.7861	14.5847	18.2101	16.2731	11.3689	13.0495	10.8329	11.4176	6.8981	7.00051	7.59185	4.95713	9.81181	12.314	5.66255	11.0013	6.06151	11.8067	9.02126	7.76076	12.391	10.1161	16.1137	14.9393	15.2437	14.2347	15.1655	16.1109							10.3907	6.36514	12.2036	4.51991	6.57724	21.8078
7	16.5786	13.1084	11.6199	14.1705	9.98102	14.0638	8.47586	12.1287	13.9068	6.244	4.9935	11.543	9.73353	6.08666	9.79962	15.2528	6.09629	12.1522	8.66018	11.5176	5.21088	8.0742	11.6169	10.4555	11.6059	13.4976	11.3804	13.4841	13.4278	15.5063							10.466	17.9088	6.37177	4.91514	6.22439	13.8632

## Sheet: Figure 2
Panel d: % Cells AAV:hPKP2 positive					since we didn't observe difference in mRNA reduction in reponse to siPKP2 at 1.25 or 5nM, data were analyzed for siNeg or siPKP2 at both 1.25 and 5 nM.
siNEG 5+1.25nM									siPKP2 5+1.25nM									siNEG 5+1.25nM - 300K MOI									siPKP2 5+1.25 - 300MOI									siNEG 5+1.25nM - 100K									siPKP2 5+1.25 -100K
0	0	0	0	0	0	0	0	0	0	0	0	0	0	0	0	0	0	66.6667	65.3846	73.2558	68.5393	77.0115	71.4286	83.0986	73.1707	72.0588	61.7284	49.4845	59.7826	48.3871	50	70.4225	54.9451	70.8333	56.962	61.5385	69.4118	48.2353	62.0253	77.2727	55.3191	44.1176	75	53.75	63.8889	39.5604	54.4554	38.5542	50.9804
0	0	0	0	0	0	0	0	0	0	0	0	0	0	0	0	0	0	72.619	70.4762	72.9412	61.7021	56.8421	62.6263	68.8172	54.7945	87.3239	57.6087	62.0253	49.5413	63.6364	58.9041	52.5641	64.7887	52.5773	70.4545	46.4286	53.5354	59.7015	69.5652	61.7284	68.75	68.0556	56.6667	57.1429	56	45.1613	64.6341	50	50
0	0	0	0	0	0	0	0	0	0	0	0	0	0	0	0	0	0	72.8571	56.701	72.093	71.2644	60.6061	74.6988	63.1068	64.2857	75	75	57.1429	71.9512	52.381	49.4253	68.8679	64.3836	48.6111	58.2278	62.6667	66.6667	70.2381	80	72.0588	60	51.4286	61.7647	62.5	48.8636	45.8333	43.3735	37.9747	40.404
																		68.75	76.1905	78.2609	58.6957	54.9451	69.3333	82.8571	66.2651	79.1667	64.1975	66.6667	54.2056	66.6667	54.6296	38.8889	41.2371	63.4146	55.5556	69.4444	57.1429	73.5632	54.023	58.4615	59.1549	69.863	60	64.3836	35.0649	39.3939	49.4737	55.8442	38.3838
																		64	64.3836	92.3077	72.9412	72.6027	85.4167	77.4648	81.1765	71.5909	64.5161	47.0588	62.2449	54.4304	75.5814	66.6667	68.254	67.1429	77.1429	74.1573	62.5	72.973	73.5294	65.9341	62.2642	58.3333	63.2184	60.8108	44.3299	38.8235	45.679	38.4615	42.1053
																		58.2418	80.2469	78.2051	60.3175	73.1343	73.0769	69.697	60.9375	65.6716	67.0886	69.863	58	66.6667	74.6269	78.3784	66.0377	71.6667	66.129	52.381	54.023	52.9412	63.4921	56	70.5882	61.7284	45.8333	50.5376	49.4253	56.1644	58.4416	43.0556	51.5152
		No data collected here										No data collected here																								79.5181	48.9583	69.7917	65.9091	50.9259	77.3333	74.1573	68.1319	71.6049	49.2958	42.6829	45.3704	45.5696	39.5349
																																				66.2162	62.963	73.8095	59.5238	64.2857	75.2809	56.8182	66.6667	54.5455	53.7313	37.7778	59.7222	50.7042	61.9718
																					No data collected here									No data collected here						74.6667	55.5556	68.5393	62.1622	70	72.6027	56.5217	71.9298	73.0769	61.5385	57.7778	46.1538	35.3659	58.4615
0	0	0	0	0	0	0	0	0	0	0	0	0	0	0	0	0	0	69.8113	67.6471	76.1905	75	71.5909	71.134	67.9012	66.6667	70.8333	54.9296	59.4828	53.4884	59.3023	66.2162	69.0476	46.5116	46.1538	58.4906	41.4894	56.8627	39.5604	68.0556	60	55.6818	66.6667	57.1429	62.6667	37.1134	37.8049	49.4382	42.2535	47.8723
0	0	0	0	0	0	0	0	0	0	0	0	0	0	0	0	0	0	71.0843	54.955	68.0851	70.4545	80	73.0769	82.0896	56.6265	66.25	45.7831	64.8649	63.3333	53.9326	55.2941	59.5238	64.1975	49.4737	45.3125	52.9412	65.4321	67.6056	59.7701	60	65.0794	70.4545	54.0541	59.6154	48.7805	51.8519	58.8235	55.3191	58.4416
0	0	0	0	0	0	0	0	0	0	0	0	0	0	0	0	0	0	64.557	54.4	70.5882	65.7658	69.4215	73.3333	74.6835	73.75	64.4231	72.0588	61.6667	54.0984	66.2651	55.2632	82.0896	57.4468	50.9434	76.4706	50	37.2549	63.3803	63.9175	57.8947	58.7302	70.3704	56	77.6119	50.7246	61.25	53.4247	66.6667	62.6667
																		76.6667	60.2151	68.3673	67.8161	59.0476	53.6364	76.8116	68.75	77.2727	58.8889	69.8925	48.6486	61.9048	41.8367	68.1159	45.5882	69.5122	53.4884	69.1358	43.9024	45.0549	48.1481	63.5294	58.8889	59.2593	68.9655	58.9041	37.3494	53.6082	41.25	41.8605	35.4167
0	0	0	0	0	0	0	0	0	0	0	0	0	0	0	0	0	0	67.2897	74.4186	71.25	68.0851	54.2373	57.5472	73.7864	63.9344	64.2857	57.3171	50	65.2778	66.6667	60	66.6667	55.2083	49.4118	59.3023	53.4884	68.4783	61.4286	61.2245	60.4651	73.75	68.0412	76.9231	49.1803	53.4247	54.6512	51.2821	55.1282	50
0	0	0	0	0	0	0	0	0	0	0	0	0	0	0	0	0	0	61.7978	59.434	70.2703	63.75	74.2574	76.7442	76.1905	49.4505	75	69.863	57.1429	37.5	70.5882	42.6471	43.9024	49.4505	46.3768	51.3889	56	56.383	61.3333	62.8866	53.6842	50	60.5634	48.1928	50.9091	58.2278	43.617	36.8421	54.6512	49.3333
0	0	0	0	0	0	0	0	0	0	0	0	0	0	0	0	0	0																			73.5294	45.8333	55.9524	61.9565	54.8673	61.1111	50.7042	67.6471	64.6154	47.2527	42.4658	44.0476	49.4505	35.6164
																														No data collected here						62.6667	52.0408	60.2564	54.1667	58.8889	61.7284	69.5652	62.5	70.4225	56.044	53.1915	53.9474	42.8571	61.4286
																					No data collected here															65.1685	44.6809	66.6667	62.1622	43.75	63.5294	35.0649	49.4505	67.5676	54.9296	50	53.6585	57.1429	59.6774
		No data collected here																75.5556	76.087	73.6842	79.2208	65.1685	70.8333	80.6452	65.9091	83.5294	50	32.6531	45.2055	61.7978	44.0476	53.125	65.2174	50.8772	48.6486	69.4444	77.5862	77.3585	72.619	85.9155	76.3889	60	57.8947	77.2152	38.961	29.2683	22.5352	22.4138	44.4444
												No data collected here						67.0103	65.3061	77.3333	64.4068	64.0449	71.1111	77.2727	81.25	83.871	24	50	44.086	52.5641	42.3529	38.75	48.4848	68.1319	50.6173	72.7273	56.4706	65.3061	59.7015	75.7576	73.3333	57.3034	61.7647	77.5	33.3333	30	24.6575	21.5909	30.5882
																		69.4118	63.6364	77.5281	72.8571	88.7324	80.2632	81.5789	82.0896	80	49.3333	59.0909	36.4865	51.25	39.1304	63.0952	48.7179	65.5914	58.3333	55	59.633	45.4545	84.4156	60	48.4536	66.6667	66.6667	50	37.6344	22.2222	36	24.4186	38.4615
																		83.5294	83.3333	77.9412	89.8305	79.4118	77.381	81.1594	76.6667	82.6667	67.4157	38.835	44.3038	55.4217	57.3333	50.6173	56.9231	53.0303	68.3544	75.7576	76.3889	71.2121	79.3103	87.0968	62.6667	73.6842	69.7368	89.0625	37.5	37.6344	28.2051	31.746	34.0909
																		87.8788	60.7595	77.0833	82.4176	81.6092	76.7442	89.4737	77.6316	88.6076	57.3529	59.7561	52.381	51.5152	40.5405	59.7015	38.6667	48.75	59.4937	81.9444	67.7083	65.3846	71.1111	61.1765	47	65.9341	71.7949	78.6885	58.5366	56.962	41.4286	42.1053	32.4324
0	0	0	0	0	0	0	0	0	0	0	0	0	0	0	0	0	0	78.2609	77.0115	68.1319	89.8551	71.2329	52.381	75.3623	85.3333	58.3333	56.383	33.8028	53.8462	51.3158	54.7945	56	32.8947	47.9452	66.2162	70.1149	67.033	72.449	73.4694	54.8387	52.6316	76.9231	53.4247	73.6111	39.6825	37.1795	23.0769	33.3333	14.1026
0	0	0	0	0	0	0	0	0	0	0	0	0	0	0	0	0	0																			73.2143	75.3247	77.2152	69.1176	75.4386	75.7576	81.25	56.1403	66.129	27.2727	30.303	41.3793	51.4286	45.5882
0	0	0	0	0	0	0	0	0	0	0	0	0	0	0	0	0	0																			77.5	57.6923	68	65.8228	53.9216	53.9326	62.3529	76.4045	71.7949	44	29.8851	42.623	37.037	32.9114
																					No data collected here									No data collected here						61.6438	71.25	64.2857	69.6429	61.4458	54.7368	58.6207	73.0769	84.9315	34.4828	29.1667	47.2222	28.9855	42.3529
																		80.2632	78.75	77.381	69.0141	77.2727	69.2308	89.0244	65.8228	75.3086	35.8974	32.9545	47.2527	48.2456	35.9223	43.9024	31.9444	33.75	44.3182	80.3571	70	80.5556	63.3333	69.3333	61.7978	64.9351	76.5957	72.8571	32.2222	30.3371	36.7647	20.4082	22.4719
																		79.3651	77.1084	74.7826	74.5283	54.1667	69.8925	80.6452	65.6	71.4286	49.3827	42.5	56.383	41.0959	64.9485	65.7143	40.7407	53.75	36.2069	64.2857	56.4103	63.8298	57.265	58.3333	54.6875	74.1936	62.5	63.8298	40	34.8837	33.3333	27.8481	24.1758
																		60.9195	63.1579	65.2542	69.1489	72.4138	82.5581	70.6522	76.5306	73.6842	31.4607	41.6667	46.1538	50	39.5604	25.3012	35.1852	32.9545	50	68.9655	50	53.4884	58.4416	76.087	60	58.9744	63.2184	70.4545	32	48.7179	24.2857	35.8025	24.1758
																		76.5625	77.5	72.0588	68	59.1837	68	64.4737	69.697	82.0513	52.6316	56.6265	56.0976	45.0549	33.9623	58.9474	60.8108	42.1687	48.7805	79.0323	77.5862	80.6818	70.2381	71.2871	60.4396	50.5051	64.4444	77.5281	32.5843	22.3404	39.2405	34.375	21.875
																		57.8947	67.5676	68.3544	83.871	72.9167	68.932	82.1918	80.3922	71.1111	43.0233	36.5591	50	29.7619	40.6977	37.6623	54.2553	33.7349	64.1304	76.9231	80.8824	64.3836	68.3673	75.6757	70.7317	67.0588	75	66.6667	33.3333	22.1053	24	32.8358	34.5238
																		71.6418	79.5181	70.3297	63.0631	58.6777	59.2233	70.9677	78.0488	68.4211	43.3333	51.9608	40.8451	39.4366	40.5405	63.9344	37.6623	44.7917	49.3827	73.6842	56.044	57.5221	64.4737	57.8947	59.2233	62.0253	67.033	61.3333	17.4419	48.8372	42.8571	44.9275	29.4118
																																				63.0769	60.9756	60.8696	61.4458	50.9434	57.9545	61.1111	49.3507	52.6882	23.5294	37.5	51.1905	17.5824	27.2727
																																				46.4286	60.8696	37.1681	44.4444	44.8276	67.3469	46.875	64.7059	52.0408	29.4872	19.5652	42.8571	48.7805	30.9859
																																				54.5455	61.6162	66.3551	59.4595	72.1154	65.8824	76.4706	62.8571	62.3188	25.8065	27.027	35.4839	20.8955	41.8919
Panel d: Total DSP intensity				since we didn't observe difference in mRNA reduction in reponse to siPKP2 at 1.25 or 5nM, data were analyzed for siNeg or siPKP2 at both 1.25 and 5 nM.
siNEG 5+1.25 nM									siPKP2 5+1.25nM									siNEG 5+1.25nM - 300K MOI									siPKP2 5+1.25nM - 300K MOI									siNEG 5+1.25nM - 100K									siPKP2 5+1.25nM -100K
7149911552	7196108800	7546146304	7014815744	7158456320	6907187200	7234036736	7069060096	7262771200	6895051264	6817120256	6986372096	6843311104	6876428288	6740214784	6887464448	6710749184	6386785792	7896865280	7825070080	8043840000	7536453632	8140192256	7298774528	7551194112	7673986048	7806002688	8214675968	7881766912	8201784832	7761188352	7904840192	6945430016	7430925824	7157251072	7298904064	7756388352	7291397632	7406513152	7129238528	7095819776	7957581312	7304399872	7526683136	7313751040	8069357568	7726586880	7472995328	7751520256	7003186176
7298375680	7386497024	7486468608	6971916288	7078642688	6820239872	7076738560	6976239616	6906788864	6776083968	6758983168	6806716928	6739106304	6707478528	6265041408	6546817536	6323959296	6172758528	7974597120	8219182080	8425165824	7701938176	7754447872	8023561728	7363335680	7943424000	7516130816	7489497088	7030525952	7855141376	7402022400	6739425792	7763480064	7616499712	7444951040	6941900288	7625084928	7192141312	7355060736	7673775616	7168498176	7485295616	7777111040	7926661120	7462734848	7290440704	7011624960	7710054400	6828876800	7300584448
7200254464	7536161280	7074539520	6783231488	7502891520	7263957504	7448018432	7365140992	6879001600	7177117184	6724872704	6769204736	6964857344	6793641472	6647812608	6957655040	6760905728	6752887808	7803126784	7586136576	8080586752	7963275264	7871639040	7561732096	7104479232	7210482176	6992451072	7565272064	7199777792	7718422528	7704637952	8012014592	7912261120	7172130304	7954580480	7638275584	7217794048	7729445376	7909784576	6999523840	7874439168	7669605376	7895102976	7496625152	7278255104	7602971136	7053367808	7961103872	8094234624	7460571136
7027695104	7446305280	7236011520	7380611584	8025260544	7319813120	7430962688	7759471104	6926084608	6505073664	7099620864	6589409792	6547339776	6386240512	6799376896	6473135616	6633309184	6568873472	7867265024	7771073024	8037583360	7430216192	7225281024	7608137728	7432888320	7930878976	7442718208	7829640704	8317040128	8499875328	7593495040	6776562176	7624726528	7631239680	7413116928	7246489088	7283154944	7654625280	7759404544	7657141760	7234723328	7513080832	7768324608	7942463488	7559514624	7236069376	7795205632	7861536768	7640891904	7462276096
7269110784	7112475648	7269339648	7379360256	7264331264	7336061440	6601845760	7332693504	6672796160	6188855808	6552724992	6657679360	6273188864	6478787072	6682844160	6225744384	6281803776	6659302912	7655064576	7344012288	7320681472	7783582208	7250423808	7485324288	7279463424	7457043968	6946507776	7362957312	7107409408	7187899904	7993006592	7523620352	7103032320	7869145600	7103566336	7175867904	8471658496	8327730688	7493472768	7648950272	8130996736	8178206720	7910744064	8442237440	7651083776	7519320064	8120183296	7583634432	7570865152	7172632576
6992833536	7409357824	7145198080	7328272896	6993538560	7148242944	7093750784	6651084288	6666359808	6634720256	6711796736	6637459968	6333290496	6967118336	7003998208	6392651776	6377643008	6728164864	7659632640	7300737536	7975813632	7203420672	7803830784	7713003008	6863739904	7146551296	7121304576	7915355136	8312608256	8129859584	7611513856	7316020736	8336577024	7835475968	7632089088	7689293824	7368576000	7712332288	7811167232	7833236480	8297005056	7643563520	7106944512	7584481792	7795599360	7812255744	8473812480	7353567744	7474924544	7726430208
																		7461594112	7510066176	7366558720	7757474304	7684706304	7390109184	6930444288	7347118592	7571594240	6793907712	6837326848	7572440576	7257808896	6916225536	7122266624	6949897728	6762148864	6998014464	7597194240	7721011712	8534738944	8014852608	8146524672	8087424512	7554075136	8273083392	7680339456	8125773312	7520428544	7831469568	7614014976	7520213504
																		6794952192	7245643264	8094790656	7846871040	7348962304	7053071872	6971382272	7251340800	7500458496	7451366912	7317274624	7555535360	6963097600	7206256640	6994902016	6760050688	6975684096	6663804416	7383183872	8086786048	7794229248	6649983488	7965007360	8496331264	7185254912	7959954432	7716213760	7936477696	7473430016	7426719232	7096974848	7706214912
																		7525335040	7632643584	8052141056	7566358528	7837468672	7474595328	7227019776	7073393152	7389709312	7152015360	6910795264	7221891072	7041317888	6889921024	7241671168	7090993152	7000368128	6549161984	8134931968	7603409408	7492296704	7987258368	7345152512	7950013440	8156659712	7652497920	7805309952	7373294592	8102731776	7899993088	7883488768	7333345280
																		6738104832	6938864128	7181141504	7043951616	6798001664	7258177024	6502200832	6877160448	6889810944	7068549120	6917192704	6853230592	7256072192	7242923520	6990974976	7026747392	6912918528	6789072384	7236472320	6951618048	7287250432	7341043712	7399538176	7611459584	6859372032	7391719424	7223452160	6618421760	6612765696	6234179584	6676319744	6825524736
																		7478930432	7811760128	7639311360	8237099520	7607631360	7613292544	7012186112	7866982400	6928734208	7186418176	6771945472	6903036928	6684974592	7247039488	6364859392	6887983616	7333716480	6580871168	7399579648	7213863424	7383648256	7286465024	8098067456	7660730880	6951259136	7206853632	7334408192	6984675328	6939857408	6716639744	6565705728	7358779392
																		7999232512	7502606848	7774504960	7824188416	7674715648	8196883968	7993436672	7334282240	7958116352	6822236160	7270566400	6778028544	6971528704	6680560128	7309681664	6674882048	6621290496	6860340224	7421356032	7429370368	7716750336	7281770496	7479312896	7000319488	7571059200	7240128512	7489448448	6847704064	7053859840	7119586304	6950579200	7355214336
																																				6754853888	7670728704	7033001472	7329006592	7105043456	6829663744	6843129856	7219738624	7388035072	7015795200	7020424192	7052685312	6640348160	7273561600
																																				6826295808	7105551872	7360886272	7430709248	7265910784	6888032768	6923375616	7121688064	7113148416	6977487872	6500318208	6970729984	6981513728	6999108608
																																				7664364032	7657730560	8008428032	7811904512	7579829248	7760663552	7793752064	7558595072	7872431616	7175274496	7042171392	7174347264	7397387776	6715752960
																																				7354177024	6458005504	6921287168	7100600832	6881215488	6969082368	6970045440	6865728512	7235927552	7766925824	7364281856	6723689472	7494150144	7823245312
																																				7291481088	6955463680	7712252416	7086409728	7656003584	6881738240	7138058240	7208697856	6825137664	7894201344	7070420992	7872837632	7326781952	7974392320
																																				7740773888	7477794816	8067707392	8177380864	7570800640	7657789440	7015662592	7401633280	6984060928	6920111616	6879653888	7360168960	6776605696	6653660672
Panel e: Normalized contraction Average of 18-27 wells per siNeg or siPKP2 treatment at each day were shown (daily raw data upon request).
	siNeg	siNeg 300K	siNeg 100k	siPKP2	siPKP2 300K	siPKP2 100k
09262020 JY01_Plate 1_D3	6.46296	7.1788	6.13006	5.31173	6.95582	6.84452
09262020 JY01_Plate 2_D3	6.91661	7.18591	6.90731	5.48557	6.82374	6.52823
09262020 JY01_Plate 3_D3	6.49583	6.94089	6.24738	5.40187	7.18785	6.60414
09262020 JY01_Plate 1_D4	6.02902	6.40595	4.87211	4.73113	6.31306	6.38907
09262020 JY01_Plate 2_D4	6.18024	6.53895	5.39354	4.98337	6.34828	6.40172
09262020 JY01_Plate 3_D4	5.93698	6.18577	5.13282	5.03488	6.79733	6.12338
09262020 JY01_Plate 1_D5	5.73316	6.12026	4.61954	4.31377	6.0137	6.11073
09262020 JY01_Plate 2_D5	6.43008	5.74097	5.3968	4.6035	6.25143	6.02217
09262020 JY01_Plate 3_D5	6.43008	6.10948	4.93729	4.57131	6.51558	6.28785
09262020 JY01_Plate 1_D6	5.3584	5.86165	4.96173	4.32665	5.96087	5.99687
09262020 JY01_Plate 2_D6	5.72659	6.06854	5.5239	4.65501	6.23382	6.33846
09262020 JY01_Plate 3_D6	5.53592	6.06955	5.4128	4.50692	6.54199	6.16134
09262020 JY01_Plate 1_D7	4.81927	5.34445	4.68065	3.71499	5.45019	5.21247
09262020 JY01_Plate 2_D7	5.27951	5.70649	4.96173	4.185	5.37095	5.68058
09262020 JY01_Plate 3_D7	4.95077	5.26256	4.74175	3.96609	5.81999	5.4655
09262020 JY01_Plate 1_D8	4.79955	5.18067	4.50955	4.19144	5.63509	5.32633
09262020 JY01_Plate 2_D8	5.14801	5.26687	4.8884	4.50048	5.60868	5.55406
09262020 JY01_Plate 3_D8	4.95734	5.0643	4.66231	4.01438	5.93446	5.25042
[truncated: 4 more columns]

## Sheet: Figure 3
Panel c: % EF
Weeks	WT								Pkp2-cKO
0	72.2072	69.6674	66.5889	66.0512					69.9585	70.4343	68.8659	72.8571	72.7458	67.6564	65.839
1	69.0914	65.1558	65.0132	75.4023					68.782	73.4878	68.8675	71.3179	69.4763	68.865	72.8127
2	67.7796	71.786	68.6594	73.9356					66.1577	57.5477	75.7328	72.4109	70.0098	59.0786	69.5661
3	75.4181	66.1595	71.0506	78.6132					36.9861	28.3758	35.1554	29.372	39.2476	34.3061	55.5761
4	73.8105	65.5841	67.0265	73.4247							34.539		29.3566	26.932	49.0933
Panel d: RV Area/BW (mm2/g)
Weeks	WT								Pkp2-cKO
0	0.109093	0.073505	0.073281	0.096645					0.076995	0.081556	0.091452	0.0993107	0.119015	0.099371	0.088043
1	0.101028	0.072012	0.07242	0.079988					0.087986	0.092164	0.137946	0.0989303	0.108965	0.103401	0.09346
2	0.134768	0.075251	0.082305	0.081882					0.131296	0.124114	0.147526	0.130184	0.117334	0.106733	0.119964
3	0.143594	0.078875	0.09193	0.091981					0.164775	0.173568	0.14722	0.19143	0.158347	0.144163	0.169642
4	0.141334	0.082767	0.096606	0.093484							0.200054		0.176444	0.180632	0.216036
Panel d: LVIDd/BW (mm/g)
Weeks	WT								Pkp2-cKO
0	0.149271	0.148771	0.142916	0.158445					0.145096	0.144674	0.169816	0.159002	0.167682	0.152937	0.183991
1	0.143211	0.14788	0.135777	0.148536					0.140964	0.155244	0.167598	0.128663	0.168622	0.161042	0.164021
2	0.135466	0.141343	0.14038	0.12948					0.114941	0.131626	0.148558	0.142817	0.166727	0.157151	0.158271
3	0.147117	0.149874	0.138237	0.115319					0.173717	0.191643	0.188675	0.19658	0.212044	0.19398	0.179111
4	0.139778	0.15488	0.148523	0.155509							0.217197		0.179557	0.192432	0.190304
Panel e: Survival
Animal#	Weeks	WT	Pkp2-cKO
121	4		1
122	5.5	0
125	4		1
126	5.5	0
127	5.5	0
130	3		1
137	4.5		1
138	5		1
139	5.5	0
150	5		1
152	5.5		0

## Sheet: Figure 4
Panel b: arrhythmia score at week 4 post induction
	WT-HBSS	Pkp2-cKO-HBSS	cKO-AAV9:mPkp2_5e13vg/kg 3wk pre-induction	cKO-TN-401_ 3e13vg/kg 3wk pre-induction
	0	4	0	0
	0	4	0	0
	0	4	0	0
	0	3	0	0
	0	4	0	4
	0	1	0	0
	0	4	0	0
	0	0	0	4
	0		0	1
			1	0
Panel c: RV Area/BW (mm2/g) time course
Weeks	WT HBSS									Pkp2-cKO										cKO-AAV9:mPkp2_5e13vg/kg 3wk pre-induction										cKO-TN-401_ 3e13vg/kg 3wk pre-induction
0	0.0857783	0.103065	0.0853251	0.0834184	0.0726266	0.0933093	0.07857798*	0.0794911	0.0778552	0.0952445	0.0825758	0.0896123	0.0853011	0.0873071	0.098086	0.0846899	0.0819094	0.078385	0.0836571	0.083858	0.0702499	0.0984828	0.0960058	0.07819	0.0742769	0.0918348	0.0862528	0.0931048	0.0919633	0.0858936	0.0934179	0.0920094	0.104292	0.0832673	0.102985	0.0875051	0.0747286	0.0722898	0.0660163
3	0.100404	0.118601	0.0931994	0.0934002	0.0811297	0.112407	0.07869323*	0.0856073	0.099492	0.160457	0.151209	0.143712		0.134086	0.160847	0.127219	0.135694		0.13043	0.0736257	0.080334	0.121332	0.11174	0.0881879	0.084693	0.111483	0.0835033	0.094732	0.0922151	0.111384	0.109985	0.104381	0.132661	0.110113	0.114911	0.100865	0.103926	0.0947166	0.0949678
4	0.0981201	0.120606	0.0779524	0.103339	0.0957962	0.114715		0.0979614	0.104253	0.220105	0.170361			0.19053	0.154863	0.137402			0.143535	0.0818222	0.0844324	0.120864	0.110669	0.0911224	0.0983157	0.11609	0.121858	0.0852717	0.0913445	0.107853	0.104263	0.101182	0.100083	0.10362	0.122895	0.102457	0.115081	0.103	0.0891395
Panel d: % EF at week 4 post induction
	WT-HBSS	Pkp2-cKO-HBSS	cKO-AAV9:mPkp2_5e13vg/kg 3wk pre-induction	cKO-TN-401_ 3e13vg/kg 3wk pre-induction
	73.6284	28.2965	72.1327	68.9637
	69.6555	29.4628	73.1947	74.5963
	74.0764	38.5203	77.1257	72.6362
	75.2757	36.1159	74.9513	77.1548
	73.6912	66.7705	75.3537	76.327
	61.1464	30.578	77.2162	58.7795
	76.5766		58.3472	72.1609
	79.4513		71.2669	57.3992
			70.0892	72.6303
			73.207	71.6067
Panel e: Survival at week 72 week post induction
	WT-HBSS	Pkp2-cKO-HBSS	cKO-AAV9:mPkp2_5e13vg/kg 3wk pre-induction	cKO-TN-401_ 3e13vg/kg 3wk pre-induction
4	1
38.3	1
50	1
67.3	1
69.7	1
71.1	0
71.1	0
71.1	0
71.1	0
3		1
3.7		1
4		1
4		1
4.7		1
4.7		1
5.1		1
5.6		1
5.9		1
6.6		1
14.3			1
25.7			1
30.7			1
31.9			0
31.9			0
31.9			0
31.9			0
31.9			0
31.9			0
31.9			0
2.1				1
38.7				1
52.7				1
60.6				1
69.7				1
71.1				0
71.1				0
71.1				0
71.1				0
71.1				0
71.1				0

## Sheet: Figure 5
Panel b: % EF at week 4 post induction
WT-HBSS	Pkp2-cKO-HBSS	Pkp2-cKO TN-401 1e13	Pkp2-cKO TN-401 3e13	Pkp2-cKO TN-401 1e14
68.4244	41.8705	61.1904	63.8338	66.293
71.5467	57.1116	64.1037	70.8021	73.1314
75.2534	30.6204	62.3794	72.5512	69.4748
72.867
Panel b: RV Area/BW (mm2/g)
WT-HBSS	Pkp2-cKO-HBSS	Pkp2-cKO TN-401 1e13	Pkp2-cKO TN-401 3e13	Pkp2-cKO TN-401 1e14
0.0691825	0.152927	0.0906968	0.0954381	0.0707232
0.0493617	0.182674	0.116101	0.0690333	0.0602806
0.0636923	0.131336	0.079929	0.0788279	0.0771998
0.0411605
Panel b: arrhythmia score at week 4 post induction
WT-HBSS	Pkp2-cKO-HBSS	Pkp2-cKO TN-401 1e13	Pkp2-cKO TN-401 3e13	Pkp2-cKO TN-401 1e14
0	4	0	0	0
0	3	0	0	0
0	0	0	1	0
0	4	4
Panel C: WB relative protein expression (please see raw WB blots in Supplementary Figure 7)
	WT-HBSS				Pkp2-cKO-HBSS				Pkp2-cKO TN-401 1e13				Pkp2-cKO TN-401 3e13			Pkp2-cKO TN-401 1e14
PKP2	1.02106	0.847561	1.07119	1.06019	0.0848318	0.1753	0.336908	0.0848766	1.15043		2.03202	2.34267	2.37537	2.63771	1.57358	3.82307	2.47998	3.3826
DSP	8.80352	11.6875	18.8544	15.448	3.12347	2.01257	8.17157	3.08894	7.18107	7.37178	6.10991	2.49267	11.0553	13.8042	16.6451	15.262	19.4419	19.8762
JUP	0.634402	1.03542	1.03639	1.29379	0.235375	0.226807	0.71865	0.29694	0.794673		1.39928	1.15188	1.57779	2.26378	1.30195	2.18686	1.99609	2.44516
Panel d: % fibrosis
WT-HBSS	Pkp2-cKO-HBSS	Pkp2-cKO TN-401 1e13	Pkp2-cKO TN-401 3e13	Pkp2-cKO TN-401 1e14
0.80505	8.62416	0.98011		0.88063
0.75146	14.0629	3.29968	2.84769	2.02092
2.86912	5.31734	8.1044	0.86287	3.09243
2.34492	6.75745	3.08341
Panel e: Relative mRNA expression in RV
human PKP2
WT-HBSS	Pkp2-cKO-HBSS	Pkp2-cKO TN-401 1e13	Pkp2-cKO TN-401 3e13	Pkp2-cKO TN-401 1e14
1.5512	0.603943	8.53328	13.9186	57.901
0.692299	1.05443	25.0154	9.65228	50.1327
0.831041	0.369073	9.88747	18.839	119.571
1.12051	0.267559	14.2631
Mouse Nppa
1.61021	25.3067	7.14086	0.414257	0.542717
0.746075	7.42708	0.577614	1.65417	1.93929
1.03782	7.38586	0.770009	0.667697	1.70724
0.802074	12.5812	1.06766
Mouse Nppb
0.689425	35.0365	4.65013	0.536011	1.37166
1.04782	7.86273	0.968552	0.861495	0.812074
1.07497	18.7999	0.599808	1.90364	6.65786
1.28774	13.9091	24.1086
Mouse Col1a1
0.702551	56.315	13.3251	1.16352	0.830725
0.715267	23.5751	1.21481	0.629677	0.873589
1.10418	19.3231	2.44318	0.668327	1.64633
1.80224	35.6943	2.55417
Mouse Col3a1
0.497442	61.6074	22.7021	0.923999	0.717994
0.672386	22.36	1.63825	0.657982	0.779142
1.94455	23.5939	1.91106	0.774806	2.47688
1.53752	65.0339	1.52868
Mouse Timp1
0.562053	183.876	17.9261	0.530552	0.975845
0.901549	30.8573	0.985233	0.641581	1.21523
0.684002	116.626	2.76677	1.05633	4.28252
2.8852	98.8044	14.0571

## Sheet: Figure 6
Panel b: Survival
Weeks	WT-HBSS	Pkp2-cKO-HBSS	Pkp2-cKO AAV9:mPkp2 1e14 2.5 weeks
20	1
50.7	0
50.7	0
50.7	0
50.7	0
50.7	0
50.7	0
50.7	0
50.7	0
3.4		1
3.9		1
4		1
4.9		1
4.9		1
5		1
5.1		1
5.7		1
6.1		1
4			1
4.1			1
23.9			1
42.9			1
47.3			1
50.7			0
50.7			0
50.7			0
50.7			0
50.7			0
50.7			0
Panel c: % EF time course and Panel f: %EF at 2.5, 4, and 9 weeks (2 animals from Pkp2-cKO and 2 animals from cKO+AAV9:mPkp2 animals died during echo recording)
Weeks	WT-HBSS												Pkp2-cKO-HBSS												Pkp2-cKO AAV9:mPkp2 1e14 2.5 weeks
0	67.6		70.3	78.1	72.9	76.1	68.1	71.4	68.9	72.2			71.6	71.3	65.4	71.7	69.2	71.2	75.6	76.5	75.26	71.1			70.3	67.9	70	69.6	66.8	68.9*	71.8	75	70.7*	68.1	70
1
2
	69.4		67.4	78.8	72.3	71.8	72.1	71	72.9	73.3			59.7	40.3	37.1	50.1	57.3	43.4	47.8	46.8	50.56	63.8			39	56.2	55.8	46.9	41.8	37*	57.4	46.4	51.3*	48.5	46.4
3
4	76.9		67.7	81.4	72.4	72.7	68.1	78.3	65.3	70.7			62.7	37.5	29.7	53.3	33	44.6	36.2						40.1	50.9	52.3	49.9	47.5		67.5	59.3		68.1	54.8
6
7
8
9	74.7		68.8	69.6	73.3	71.7	75.6	75.3	70	72.8															51.4	42.4	64.3	41.6	55.9		67.4	67.7		68.3	58.9
Panel d: RV Area/BW (mm2/g) time course and Panel g: RV/BW at 2.5, 4, and 9 weeks (2 animals from Pkp2-cKO and 2 animals from cKO+AAV9:mPkp2 animals died during echo recording)
Weeks	WT-HBSS												Pkp2-cKO-HBSS												Pkp2-cKO AAV9:mPkp2 1e14 2.5 weeks
0	0.076		0.074	0.074	0.076	0.087	0.063	0.062	0.089	0.092			0.087	0.072	0.065	0.09	0.054	0.067	0.062	0.1	0.116	0.082			0.062	0.072	0.097	0.094	0.077	0.08*	0.075	0.095	0.08*	0.059	0.093
1
2
	0.092		0.068	0.079	0.052	0.062	0.076	0.084	0.087	0.102			0.138	0.11	0.141	0.136	0.145	0.091	0.122	0.129	0.132	0.095			0.099	0.099	0.128	0.12	0.113	0.113*	0.118	0.182	0.146*	0.136	0.155
3
4	0.102		0.069	0.089	0.077	0.083	0.077	0.085	0.082	0.117			0.18	0.116	0.131	0.143	0.133	0.181	0.105						0.075	0.072	0.123	0.067	0.1		0.106	0.126		0.101	0.131
6
7
8
9	0.103		0.065	0.083	0.073	0.084	0.073	0.077	0.065	0.12															0.063	0.072	0.115	0.118	0.098		0.097	0.093		0.088	0.134
Panel e: arrhythmia score time course and Panel h: arrhythmia score at 2.5, 4, and 9 weeks
Weeks	WT-HBSS												Pkp2-cKO-HBSS												Pkp2-cKO AAV9:mPkp2 1e14 2.5 weeks
0	0	0	0	0	0	0	0	0					0	0	0	0	0	0	0	0	0	0			0	0	0	0	0	0	0	0	0	0	0
1
2
	0	0	0	0	0	0	1	0					0	4	4	0	0	4	2	1	0	0			1	3	0	2	3	0	0	0	0	0	4
3
4	0	0	0	0	0	0	0	1					4	3	0	0	4	1	1		4	4			2	0	0	4	2	0	1	0	3	1	1
5
6
7
8
9	0	0	0	0	0	0	0	0																	3	0	0	3	4		0	0		1	3

## Sheet: Figure 7
Panel c: % EF at week 9 post induction						RV Area /BW (mm2/g) at week 9 post induction					LV Mass/BW (mg/g) at week 9 post induction
	WT-HBSS	Pkp2-cKO-HBSS	Pkp2-cKO TN-401 3E13 vg/kg	Pkp2-cKO TN-401 6E13 vg/kg		WT-HBSS	Pkp2-cKO-HBSS	Pkp2-cKO TN-401 3E13 vg/kg	Pkp2-cKO TN-401 6E13 vg/kg		WT-HBSS	Pkp2-cKO-HBSS	Pkp2-cKO TN-401 3E13 vg/kg	Pkp2-cKO TN-401 6E13 vg/kg
	70.2748	Dead	65.2465	75.8182		0.0701763	Dead	0.052297	0.0779865		2.31113	Dead	2.17243	2.04444
	69.1878	Dead	55.9791	65.0258		0.0482938	Dead	0.0924852	0.061799		2.02185	Dead	3.02312	2.21607
	77.1819	Dead	67.8841	69.9081		0.0678966	Dead	0.0792955	0.0809441		2.01972	Dead	2.01991	1.968
	80.9067	Dead	64.7351	80.4301		0.0566899	Dead	0.0472712	0.0750794		1.73162	Dead	2.08013	1.90701
	68.6502	Dead	67.9811	70.838		0.0679954	Dead	0.0624225	0.0596397		1.77556	Dead	2.17805	2.01333
	77.5881	Dead	71.7571	71.4203		0.0511751	Dead	0.062876	0.0460038		1.90494	Dead	2.58633	1.82277
		Dead	76.8551				Dead	0.0805178				Dead	2.43133
		Dead	75.8865				Dead	0.0710194				Dead	1.84467
			55.1951					0.0669516					2.21177
Arrhythmia Score time course
weeks	WT-HBSS						Pkp2-cKO-HBSS								Pkp2-cKO TN-401 3E13 vg/kg									Pkp2-cKO TN-401 6E13 vg/kg
4	0	0	0	0	0	0	0	2.8	0.8	1.2	3	5	0	3.2	0	0	0	0	0	1	0	4	0	0	0	0	0	0	0
9	0	0	0	0	0	0	Dead	Dead	Dead	Dead	Dead	Dead	Dead	Dead	1.8	0	0	0.8	2.2	1.2	3	0	0	4	0	0	0	0	0
Panel b: human PKP2 tansgene Western blot (see Supplementary Figure 8) and mRNA absolute copy numbers
	BR: biological replicates
	TR: Technical replicates
	WB										RT-qPCR
	PKP2 Expression Relative to GAPDH										PKP2 mRNA copies/ ng RNA
	BR	WT-HBSS		Pkp2-cKO-HBSS		Pkp2-cKO TN-401 3E13 vg/kg		Pkp2-cKO TN-401 6E13 vg/kg			BR	WT	cKO	TN-401 3E13 vg/kg	TN-401 6E13 vg/kg
		TR1	TR2	TR1	TR2	TR1	TR2	TR1	TR2
	#1	1.61196		0.929585		3.47812		1.54855			#1	0.140806	0.166457	7153.77	5925.42
	#2	2.10105		0.394067		1.65545		3.56533			#2	0.227762	0.0789181	2646.85	8609.67
	#3	1.90841	1.71237	0.535844	0.536641	0.983863	0.882293	4.51286	4.459		#3	0.224888	0.22885	5508.19	20719.9
	#4	2.31117		1.70201		2.21153		5.29942			#4	0.19912	0.152128	9607.33	11001.3
	#5	1.97405		0.534771		3.59684		4.07895
	Avg	1.9365		0.772153		2.13468		3.91069			Avg	0.198144	0.156588	6229.03	11564.1
Panel f: gene expression (log2(TPM)) Desmosomes and Gap junctions								Sarcomeres								Na+ channel and Ca2+ handling								Heart failure markers
rownm	Gene	sample_ID	Class	Gender	chamber	gexp		rownm	Gene	sample_ID	Class	Gender	chamber	gexp		rownm	Gene	sample_ID	Class	Gender	chamber	gexp		rownm	Gene	sample_ID	Class	Gender	chamber	gexp		Fibrosis marker
177-759-RV_Pkp2	Pkp2	177-759-RV	KO-HBSS	Female	RV	5.66468		177-759-RV_Myh7	Myh7	177-759-RV	KO-HBSS	Female	RV	11.0067		177-759-RV_Scn5a	Scn5a	177-759-RV	KO-HBSS	Female	RV	7.12662		177-759-RV_Nppa	Nppa	177-759-RV	KO-HBSS	Female	RV	10.9201		rownm	Gene	sample_ID	Class	Gender	chamber	gexp
177-759-RV_hPKP2	hPKP2	177-759-RV	KO-HBSS	Female	RV	0		177-759-RV_Myh6	Myh6	177-759-RV	KO-HBSS	Female	RV	11.2497		177-759-RV_Atp2a2	Atp2a2	177-759-RV	KO-HBSS	Female	RV	11.2962		177-759-RV_Nppb	Nppb	177-759-RV	KO-HBSS	Female	RV	9.6739		177-759-RV_Col1a1	Col1a1	177-759-RV	KO-HBSS	Female	RV	10.7062
177-759-RV_Pkp2+hPKP2	Pkp2+hPKP2	177-759-RV	KO-HBSS	Female	RV	5.66468		177-759-RV_Tnnt2	Tnnt2	177-759-RV	KO-HBSS	Female	RV	11.8879		177-759-RV_Cacna1c	Cacna1c	177-759-RV	KO-HBSS	Female	RV	7.93367		180-760-LV_Nppa	Nppa	180-760-LV	KO-HBSS	Female	LV	9.70273		177-759-RV_Col3a1	Col3a1	177-759-RV	KO-HBSS	Female	RV	12.0569
177-759-RV_Dsp	Dsp	177-759-RV	KO-HBSS	Female	RV	8.99933		177-759-RV_Tnni3	Tnni3	177-759-RV	KO-HBSS	Female	RV	11.3592		177-759-RV_Casq2	Casq2	177-759-RV	KO-HBSS	Female	RV	8.39976		180-760-LV_Nppb	Nppb	180-760-LV	KO-HBSS	Female	LV	9.29935		177-759-RV_Timp1	Timp1	177-759-RV	KO-HBSS	Female	RV	7.9246
177-759-RV_Jup	Jup	177-759-RV	KO-HBSS	Female	RV	7.86773		177-759-RV_Tnnc1	Tnnc1	177-759-RV	KO-HBSS	Female	RV	10.689		177-759-RV_Ryr2	Ryr2	177-759-RV	KO-HBSS	Female	RV	8.39665		180-760-RV_Nppa	Nppa	180-760-RV	KO-HBSS	Female	RV	12.2974		177-759-RV_Mmp2	Mmp2	177-759-RV	KO-HBSS	Female	RV	8.47022
177-759-RV_Dsg2	Dsg2	177-759-RV	KO-HBSS	Female	RV	5.03225		177-759-RV_Mybpc3	Mybpc3	177-759-RV	KO-HBSS	Female	RV	10.0225		177-759-RV_Ank2	Ank2	177-759-RV	KO-HBSS	Female	RV	8.05672		180-760-RV_Nppb	Nppb	180-760-RV	KO-HBSS	Female	RV	9.89298		177-759-RV_Postn	Postn	177-759-RV	KO-HBSS	Female	RV	10.4883
177-759-RV_Dsc2	Dsc2	177-759-RV	KO-HBSS	Female	RV	4.44444		177-759-RV_Ttn	Ttn	177-759-RV	KO-HBSS	Female	RV	10.9448		180-760-LV_Scn5a	Scn5a	180-760-LV	KO-HBSS	Female	LV	7.507		181-761-LV_Nppa	Nppa	181-761-LV	TN-401 3E13 vg/kg	Male	LV	9.40594		180-760-LV_Col1a1	Col1a1	180-760-LV	KO-HBSS	Female	LV	7.65958
177-759-RV_Gja1	Gja1	177-759-RV	KO-HBSS	Female	RV	9.13903		177-759-RV_Tpm1	Tpm1	177-759-RV	KO-HBSS	Female	RV	12.4194		180-760-LV_Atp2a2	Atp2a2	180-760-LV	KO-HBSS	Female	LV	12.8529		181-761-LV_Nppb	Nppb	181-761-LV	TN-401 3E13 vg/kg	Male	LV	10.3663		180-760-LV_Col3a1	Col3a1	180-760-LV	KO-HBSS	Female	LV	9.17975
180-760-LV_Pkp2	Pkp2	180-760-LV	KO-HBSS	Female	LV	6.01974		177-759-RV_Myl2	Myl2	177-759-RV	KO-HBSS	Female	RV	12.4507		180-760-LV_Cacna1c	Cacna1c	180-760-LV	KO-HBSS	Female	LV	8.06477		181-761-RV_Nppa	Nppa	181-761-RV	TN-401 3E13 vg/kg	Male	RV	9.72975		180-760-LV_Timp1	Timp1	180-760-LV	KO-HBSS	Female	LV	4.90636
180-760-LV_hPKP2	hPKP2	180-760-LV	KO-HBSS	Female	LV	0		177-759-RV_Myl3	Myl3	177-759-RV	KO-HBSS	Female	RV	10.9812		180-760-LV_Casq2	Casq2	180-760-LV	KO-HBSS	Female	LV	9.78102		181-761-RV_Nppb	Nppb	181-761-RV	TN-401 3E13 vg/kg	Male	RV	10.1186		180-760-LV_Mmp2	Mmp2	180-760-LV	KO-HBSS	Female	LV	7.52033
180-760-LV_Pkp2+hPKP2	Pkp2+hPKP2	180-760-LV	KO-HBSS	Female	LV	6.01974		177-759-RV_Actn2	Actn2	177-759-RV	KO-HBSS	Female	RV	10.1778		180-760-LV_Ryr2	Ryr2	180-760-LV	KO-HBSS	Female	LV	9.52243		182-762-LV_Nppa	Nppa	182-762-LV	TN-401 3E13 vg/kg	Male	LV	10.2885		180-760-LV_Postn	Postn	180-760-LV	KO-HBSS	Female	LV	8.69549
180-760-LV_Dsp	Dsp	180-760-LV	KO-HBSS	Female	LV	9.5406		177-759-RV_Myoz2	Myoz2	177-759-RV	KO-HBSS	Female	RV	9.64598		180-760-LV_Ank2	Ank2	180-760-LV	KO-HBSS	Female	LV	8.47433		182-762-LV_Nppb	Nppb	182-762-LV	TN-401 3E13 vg/kg	Male	LV	10.5773		180-760-RV_Col1a1	Col1a1	180-760-RV	KO-HBSS	Female	RV	8.93095
180-760-LV_Jup	Jup	180-760-LV	KO-HBSS	Female	LV	8.20158		177-759-RV_Des	Des	177-759-RV	KO-HBSS	Female	RV	9.94023		180-760-RV_Scn5a	Scn5a	180-760-RV	KO-HBSS	Female	RV	7.04763		248-770-LV_Nppa	Nppa	248-770-LV	WT-HBSS	Female	LV	7.14444		180-760-RV_Col3a1	Col3a1	180-760-RV	KO-HBSS	Female	RV	10.1867
180-760-LV_Dsg2	Dsg2	180-760-LV	KO-HBSS	Female	LV	6.48367		180-760-LV_Myh7	Myh7	180-760-LV	KO-HBSS	Female	LV	11.224		180-760-RV_Atp2a2	Atp2a2	180-760-RV	KO-HBSS	Female	RV	12.3482		248-770-LV_Nppb	Nppb	248-770-LV	WT-HBSS	Female	LV	8.68768		180-760-RV_Timp1	Timp1	180-760-RV	KO-HBSS	Female	RV	6.07618
180-760-LV_Dsc2	Dsc2	180-760-LV	KO-HBSS	Female	LV	5.39081		180-760-LV_Myh6	Myh6	180-760-LV	KO-HBSS	Female	LV	12.7859		180-760-RV_Cacna1c	Cacna1c	180-760-RV	KO-HBSS	Female	RV	8.06255		250-668-LV_Nppa	Nppa	250-668-LV	TN-401 6E13 vg/kg	Female	LV	8.81446		180-760-RV_Mmp2	Mmp2	180-760-RV	KO-HBSS	Female	RV	8.21915
180-760-LV_Gja1	Gja1	180-760-LV	KO-HBSS	Female	LV	8.25207		180-760-LV_Tnnt2	Tnnt2	180-760-LV	KO-HBSS	Female	LV	12.8364		180-760-RV_Casq2	Casq2	180-760-RV	KO-HBSS	Female	RV	9.52902		250-668-LV_Nppb	Nppb	250-668-LV	TN-401 6E13 vg/kg	Female	LV	9.72886		180-760-RV_Postn	Postn	180-760-RV	KO-HBSS	Female	RV	9.13595
180-760-RV_Pkp2	Pkp2	180-760-RV	KO-HBSS	Female	RV	5.67452		180-760-LV_Tnni3	Tnni3	180-760-LV	KO-HBSS	Female	LV	12.846		180-760-RV_Ryr2	Ryr2	180-760-RV	KO-HBSS	Female	RV	9.20923		250-668-RV_Nppa	Nppa	250-668-RV	TN-401 6E13 vg/kg	Female	RV	9.94613		181-761-LV_Col1a1	Col1a1	181-761-LV	TN-401 3E13 vg/kg	Male	LV	7.6578
180-760-RV_hPKP2	hPKP2	180-760-RV	KO-HBSS	Female	RV	0		180-760-LV_Tnnc1	Tnnc1	180-760-LV	KO-HBSS	Female	LV	12.0823		180-760-RV_Ank2	Ank2	180-760-RV	KO-HBSS	Female	RV	8.00797		250-668-RV_Nppb	Nppb	250-668-RV	TN-401 6E13 vg/kg	Female	RV	9.78772		181-761-LV_Col3a1	Col3a1	181-761-LV	TN-401 3E13 vg/kg	Male	LV	8.98336
180-760-RV_Pkp2+hPKP2	Pkp2+hPKP2	180-760-RV	KO-HBSS	Female	RV	5.67452		180-760-LV_Mybpc3	Mybpc3	180-760-LV	KO-HBSS	Female	LV	10.7218		181-761-LV_Scn5a	Scn5a	181-761-LV	TN-401 3E13 vg/kg	Male	LV	7.60178		252-673-LV_Nppa	Nppa	252-673-LV	TN-401 3E13 vg/kg	Female	LV	9.44207		181-761-LV_Timp1	Timp1	181-761-LV	TN-401 3E13 vg/kg	Male	LV	5.43455
180-760-RV_Dsp	Dsp	180-760-RV	KO-HBSS	Female	RV	9.1315		180-760-LV_Ttn	Ttn	180-760-LV	KO-HBSS	Female	LV	11.8334		181-761-LV_Atp2a2	Atp2a2	181-761-LV	TN-401 3E13 vg/kg	Male	LV	12.8498		252-673-LV_Nppb	Nppb	252-673-LV	TN-401 3E13 vg/kg	Female	LV	10.371		181-761-LV_Mmp2	Mmp2	181-761-LV	TN-401 3E13 vg/kg	Male	LV	6.65491
180-760-RV_Jup	Jup	180-760-RV	KO-HBSS	Female	RV	8.09354		180-760-LV_Tpm1	Tpm1	180-760-LV	KO-HBSS	Female	LV	13.2647		181-761-LV_Cacna1c	Cacna1c	181-761-LV	TN-401 3E13 vg/kg	Male	LV	8.07328		253-674-LV_Nppa	Nppa	253-674-LV	TN-401 3E13 vg/kg	Female	LV	9.41579		181-761-LV_Postn	Postn	181-761-LV	TN-401 3E13 vg/kg	Male	LV	8.05568
180-760-RV_Dsg2	Dsg2	180-760-RV	KO-HBSS	Female	RV	5.87364		180-760-LV_Myl2	Myl2	180-760-LV	KO-HBSS	Female	LV	13.6728		181-761-LV_Casq2	Casq2	181-761-LV	TN-401 3E13 vg/kg	Male	LV	9.45417		253-674-LV_Nppb	Nppb	253-674-LV	TN-401 3E13 vg/kg	Female	LV	10.1107		181-761-RV_Col1a1	Col1a1	181-761-RV	TN-401 3E13 vg/kg	Male	RV	7.11434
180-760-RV_Dsc2	Dsc2	180-760-RV	KO-HBSS	Female	RV	5.06394		180-760-LV_Myl3	Myl3	180-760-LV	KO-HBSS	Female	LV	12.6015		181-761-LV_Ryr2	Ryr2	181-761-LV	TN-401 3E13 vg/kg	Male	LV	9.32945		253-674-RV_Nppa	Nppa	253-674-RV	TN-401 3E13 vg/kg	Female	RV	10.8201		181-761-RV_Col3a1	Col3a1	181-761-RV	TN-401 3E13 vg/kg	Male	RV	9.10038
180-760-RV_Gja1	Gja1	180-760-RV	KO-HBSS	Female	RV	8.12008		180-760-LV_Actn2	Actn2	180-760-LV	KO-HBSS	Female	LV	11.39		181-761-LV_Ank2	Ank2	181-761-LV	TN-401 3E13 vg/kg	Male	LV	8.59027		253-674-RV_Nppb	Nppb	253-674-RV	TN-401 3E13 vg/kg	Female	RV	10.1592		181-761-RV_Timp1	Timp1	181-761-RV	TN-401 3E13 vg/kg	Male	RV	5.85441
181-761-LV_Pkp2	Pkp2	181-761-LV	TN-401 3E13 vg/kg	Male	LV	5.57003		180-760-LV_Myoz2	Myoz2	180-760-LV	KO-HBSS	Female	LV	11.0536		181-761-RV_Scn5a	Scn5a	181-761-RV	TN-401 3E13 vg/kg	Male	RV	6.86165		257-783-LV_Nppa	Nppa	257-783-LV	KO-HBSS	Male	LV	11.6257		181-761-RV_Mmp2	Mmp2	181-761-RV	TN-401 3E13 vg/kg	Male	RV	6.97522
181-761-LV_hPKP2	hPKP2	181-761-LV	TN-401 3E13 vg/kg	Male	LV	8.97624		180-760-LV_Des	Des	180-760-LV	KO-HBSS	Female	LV	10.2252		181-761-RV_Atp2a2	Atp2a2	181-761-RV	TN-401 3E13 vg/kg	Male	RV	12.1159		257-783-LV_Nppb	Nppb	257-783-LV	KO-HBSS	Male	LV	10.5982		181-761-RV_Postn	Postn	181-761-RV	TN-401 3E13 vg/kg	Male	RV	7.98563
181-761-LV_Pkp2+hPKP2	Pkp2+hPKP2	181-761-LV	TN-401 3E13 vg/kg	Male	LV	14.5463		180-760-RV_Myh7	Myh7	180-760-RV	KO-HBSS	Female	RV	10.8427		181-761-RV_Cacna1c	Cacna1c	181-761-RV	TN-401 3E13 vg/kg	Male	RV	7.92207		257-783-RV_Nppa	Nppa	257-783-RV	KO-HBSS	Male	RV	12.5456		182-762-LV_Col1a1	Col1a1	182-762-LV	TN-401 3E13 vg/kg	Male	LV	7.99769
181-761-LV_Dsp	Dsp	181-761-LV	TN-401 3E13 vg/kg	Male	LV	9.68393		180-760-RV_Myh6	Myh6	180-760-RV	KO-HBSS	Female	RV	12.3354		181-761-RV_Casq2	Casq2	181-761-RV	TN-401 3E13 vg/kg	Male	RV	9.2014		257-783-RV_Nppb	Nppb	257-783-RV	KO-HBSS	Male	RV	10.4419		182-762-LV_Col3a1	Col3a1	182-762-LV	TN-401 3E13 vg/kg	Male	LV	9.07471
181-761-LV_Jup	Jup	181-761-LV	TN-401 3E13 vg/kg	Male	LV	8.41811		180-760-RV_Tnnt2	Tnnt2	180-760-RV	KO-HBSS	Female	RV	12.8339		181-761-RV_Ryr2	Ryr2	181-761-RV	TN-401 3E13 vg/kg	Male	RV	8.89556		264-796-LV_Nppa	Nppa	264-796-LV	KO-HBSS	Male	LV	9.94184		182-762-LV_Timp1	Timp1	182-762-LV	TN-401 3E13 vg/kg	Male	LV	6.00529
181-761-LV_Dsg2	Dsg2	181-761-LV	TN-401 3E13 vg/kg	Male	LV	5.7255		180-760-RV_Tnni3	Tnni3	180-760-RV	KO-HBSS	Female	RV	12.2616		181-761-RV_Ank2	Ank2	181-761-RV	TN-401 3E13 vg/kg	Male	RV	8.15968		264-796-LV_Nppb	Nppb	264-796-LV	KO-HBSS	Male	LV	9.21485		182-762-LV_Mmp2	Mmp2	182-762-LV	TN-401 3E13 vg/kg	Male	LV	6.11
181-761-LV_Dsc2	Dsc2	181-761-LV	TN-401 3E13 vg/kg	Male	LV	5.27574		180-760-RV_Tnnc1	Tnnc1	180-760-RV	KO-HBSS	Female	RV	11.7726		182-762-LV_Scn5a	Scn5a	182-762-LV	TN-401 3E13 vg/kg	Male	LV	8.1643		264-796-RV_Nppa	Nppa	264-796-RV	KO-HBSS	Male	RV	9.93153		182-762-LV_Postn	Postn	182-762-LV	TN-401 3E13 vg/kg	Male	LV	8.82796
181-761-LV_Gja1	Gja1	181-761-LV	TN-401 3E13 vg/kg	Male	LV	9.60019		180-760-RV_Mybpc3	Mybpc3	180-760-RV	KO-HBSS	Female	RV	10.5095		182-762-LV_Atp2a2	Atp2a2	182-762-LV	TN-401 3E13 vg/kg	Male	LV	12.9561		264-796-RV_Nppb	Nppb	264-796-RV	KO-HBSS	Male	RV	9.38209		248-770-LV_Col1a1	Col1a1	248-770-LV	WT-HBSS	Female	LV	5.38597
181-761-RV_Pkp2	Pkp2	181-761-RV	TN-401 3E13 vg/kg	Male	RV	5.30483		180-760-RV_Ttn	Ttn	180-760-RV	KO-HBSS	Female	RV	11.5143		182-762-LV_Cacna1c	Cacna1c	182-762-LV	TN-401 3E13 vg/kg	Male	LV	8.31104		626-692-LV_Nppa	Nppa	626-692-LV	WT-HBSS	Female	LV	5.19756		248-770-LV_Col3a1	Col3a1	248-770-LV	WT-HBSS	Female	LV	6.63121
181-761-RV_hPKP2	hPKP2	181-761-RV	TN-401 3E13 vg/kg	Male	RV	8.30788		180-760-RV_Tpm1	Tpm1	180-760-RV	KO-HBSS	Female	RV	13.2038		182-762-LV_Casq2	Casq2	182-762-LV	TN-401 3E13 vg/kg	Male	LV	10.1574		626-692-LV_Nppb	Nppb	626-692-LV	WT-HBSS	Female	LV	7.91978		248-770-LV_Timp1	Timp1	248-770-LV	WT-HBSS	Female	LV	1.12038
181-761-RV_Pkp2+hPKP2	Pkp2+hPKP2	181-761-RV	TN-401 3E13 vg/kg	Male	RV	13.6127		180-760-RV_Myl2	Myl2	180-760-RV	KO-HBSS	Female	RV	13.169		182-762-LV_Ryr2	Ryr2	182-762-LV	TN-401 3E13 vg/kg	Male	LV	10.0164		631-703-LV_Nppa	Nppa	631-703-LV	TN-401 6E13 vg/kg	Male	LV	7.18979		248-770-LV_Mmp2	Mmp2	248-770-LV	WT-HBSS	Female	LV	5.1185
181-761-RV_Dsp	Dsp	181-761-RV	TN-401 3E13 vg/kg	Male	RV	9.41049		180-760-RV_Myl3	Myl3	180-760-RV	KO-HBSS	Female	RV	11.8966		182-762-LV_Ank2	Ank2	182-762-LV	TN-401 3E13 vg/kg	Male	LV	8.44271		631-703-LV_Nppb	Nppb	631-703-LV	TN-401 6E13 vg/kg	Male	LV	9.7837		248-770-LV_Postn	Postn	248-770-LV	WT-HBSS	Female	LV	4.92018
181-761-RV_Jup	Jup	181-761-RV	TN-401 3E13 vg/kg	Male	RV	7.83226		180-760-RV_Actn2	Actn2	180-760-RV	KO-HBSS	Female	RV	10.8186		248-770-LV_Scn5a	Scn5a	248-770-LV	WT-HBSS	Female	LV	7.57131		631-703-RV_Nppa	Nppa	631-703-RV	TN-401 6E13 vg/kg	Male	RV	8.57734		250-668-LV_Col1a1	Col1a1	250-668-LV	TN-401 6E13 vg/kg	Female	LV	7.96788
181-761-RV_Dsg2	Dsg2	181-761-RV	TN-401 3E13 vg/kg	Male	RV	5.48827		180-760-RV_Myoz2	Myoz2	180-760-RV	KO-HBSS	Female	RV	10.7252		248-770-LV_Atp2a2	Atp2a2	248-770-LV	WT-HBSS	Female	LV	13.3349		631-703-RV_Nppb	Nppb	631-703-RV	TN-401 6E13 vg/kg	Male	RV	8.9302		250-668-LV_Col3a1	Col3a1	250-668-LV	TN-401 6E13 vg/kg	Female	LV	9.18888
181-761-RV_Dsc2	Dsc2	181-761-RV	TN-401 3E13 vg/kg	Male	RV	4.87035		180-760-RV_Des	Des	180-760-RV	KO-HBSS	Female	RV	9.9829		248-770-LV_Cacna1c	Cacna1c	248-770-LV	WT-HBSS	Female	LV	8.26253		636-740-LV_Nppa	Nppa	636-740-LV	WT-HBSS	Male	LV	8.16174		250-668-LV_Timp1	Timp1	250-668-LV	TN-401 6E13 vg/kg	Female	LV	5.13172
181-761-RV_Gja1	Gja1	181-761-RV	TN-401 3E13 vg/kg	Male	RV	9.38536		181-761-LV_Myh7	Myh7	181-761-LV	TN-401 3E13 vg/kg	Male	LV	10.4194		248-770-LV_Casq2	Casq2	248-770-LV	WT-HBSS	Female	LV	9.48786		636-740-LV_Nppb	Nppb	636-740-LV	WT-HBSS	Male	LV	9.75559		250-668-LV_Mmp2	Mmp2	250-668-LV	TN-401 6E13 vg/kg	Female	LV	5.8309
182-762-LV_Pkp2	Pkp2	182-762-LV	TN-401 3E13 vg/kg	Male	LV	5.90617		181-761-LV_Myh6	Myh6	181-761-LV	TN-401 3E13 vg/kg	Male	LV	13.0888		248-770-LV_Ryr2	Ryr2	248-770-LV	WT-HBSS	Female	LV	9.76695		636-740-RV_Nppa	Nppa	636-740-RV	WT-HBSS	Male	RV	6.40888		250-668-LV_Postn	Postn	250-668-LV	TN-401 6E13 vg/kg	Female	LV	8.22724
182-762-LV_hPKP2	hPKP2	182-762-LV	TN-401 3E13 vg/kg	Male	LV	7.7411		181-761-LV_Tnnt2	Tnnt2	181-761-LV	TN-401 3E13 vg/kg	Male	LV	12.2679		248-770-LV_Ank2	Ank2	248-770-LV	WT-HBSS	Female	LV	8.6366		636-740-RV_Nppb	Nppb	636-740-RV	WT-HBSS	Male	RV	8.57658		250-668-RV_Col1a1	Col1a1	250-668-RV	TN-401 6E13 vg/kg	Female	RV	8.90967
182-762-LV_Pkp2+hPKP2	Pkp2+hPKP2	182-762-LV	TN-401 3E13 vg/kg	Male	LV	13.6473		181-761-LV_Tnni3	Tnni3	181-761-LV	TN-401 3E13 vg/kg	Male	LV	12.8841		250-668-LV_Scn5a	Scn5a	250-668-LV	TN-401 6E13 vg/kg	Female	LV	7.8272		637-741-LV_Nppa	Nppa	637-741-LV	WT-HBSS	Male	LV	7.47593		250-668-RV_Col3a1	Col3a1	250-668-RV	TN-401 6E13 vg/kg	Female	RV	10.1934
182-762-LV_Dsp	Dsp	182-762-LV	TN-401 3E13 vg/kg	Male	LV	9.77927		181-761-LV_Tnnc1	Tnnc1	181-761-LV	TN-401 3E13 vg/kg	Male	LV	12.2014		250-668-LV_Atp2a2	Atp2a2	250-668-LV	TN-401 6E13 vg/kg	Female	LV	13.1789		637-741-LV_Nppb	Nppb	637-741-LV	WT-HBSS	Male	LV	9.25289		250-668-RV_Timp1	Timp1	250-668-RV	TN-401 6E13 vg/kg	Female	RV	6.35396
182-762-LV_Jup	Jup	182-762-LV	TN-401 3E13 vg/kg	Male	LV	7.81619		181-761-LV_Mybpc3	Mybpc3	181-761-LV	TN-401 3E13 vg/kg	Male	LV	10.8468		250-668-LV_Cacna1c	Cacna1c	250-668-LV	TN-401 6E13 vg/kg	Female	LV	8.0706		637-741-RV_Nppa	Nppa	637-741-RV	WT-HBSS	Male	RV	7.16808		250-668-RV_Mmp2	Mmp2	250-668-RV	TN-401 6E13 vg/kg	Female	RV	6.36046
182-762-LV_Dsg2	Dsg2	182-762-LV	TN-401 3E13 vg/kg	Male	LV	6.14849		181-761-LV_Ttn	Ttn	181-761-LV	TN-401 3E13 vg/kg	Male	LV	12.2086		250-668-LV_Casq2	Casq2	250-668-LV	TN-401 6E13 vg/kg	Female	LV	9.51085		637-741-RV_Nppb	Nppb	637-741-RV	WT-HBSS	Male	RV	7.418		250-668-RV_Postn	Postn	250-668-RV	TN-401 6E13 vg/kg	Female	RV	9.63309
182-762-LV_Dsc2	Dsc2	182-762-LV	TN-401 3E13 vg/kg	Male	LV	5.64098		181-761-LV_Tpm1	Tpm1	181-761-LV	TN-401 3E13 vg/kg	Male	LV	13.2696		250-668-LV_Ryr2	Ryr2	250-668-LV	TN-401 6E13 vg/kg	Female	LV	9.53626		645-750-LV_Nppa	Nppa	645-750-LV	TN-401 6E13 vg/kg	Female	LV	8.70759		252-673-LV_Col1a1	Col1a1	252-673-LV	TN-401 3E13 vg/kg	Female	LV	7.2218
182-762-LV_Gja1	Gja1	182-762-LV	TN-401 3E13 vg/kg	Male	LV	9.26359		181-761-LV_Myl2	Myl2	181-761-LV	TN-401 3E13 vg/kg	Male	LV	13.8788		250-668-LV_Ank2	Ank2	250-668-LV	TN-401 6E13 vg/kg	Female	LV	8.82341		645-750-LV_Nppb	Nppb	645-750-LV	TN-401 6E13 vg/kg	Female	LV	9.63087		252-673-LV_Col3a1	Col3a1	252-673-LV	TN-401 3E13 vg/kg	Female	LV	8.54655
248-770-LV_Pkp2	Pkp2	248-770-LV	WT-HBSS	Female	LV	7.28404		181-761-LV_Myl3	Myl3	181-761-LV	TN-401 3E13 vg/kg	Male	LV	12.8635		250-668-RV_Scn5a	Scn5a	250-668-RV	TN-401 6E13 vg/kg	Female	RV	7.76522		645-750-RV_Nppa	Nppa	645-750-RV	TN-401 6E13 vg/kg	Female	RV	6.97983		252-673-LV_Timp1	Timp1	252-673-LV	TN-401 3E13 vg/kg	Female	LV	5.66879
248-770-LV_hPKP2	hPKP2	248-770-LV	WT-HBSS	Female	LV	0		181-761-LV_Actn2	Actn2	181-761-LV	TN-401 3E13 vg/kg	Male	LV	11.298		250-668-RV_Atp2a2	Atp2a2	250-668-RV	TN-401 6E13 vg/kg	Female	RV	12.845		645-750-RV_Nppb	Nppb	645-750-RV	TN-401 6E13 vg/kg	Female	RV	8.75249		252-673-LV_Mmp2	Mmp2	252-673-LV	TN-401 3E13 vg/kg	Female	LV	6.42234
248-770-LV_Pkp2+hPKP2	Pkp2+hPKP2	248-770-LV	WT-HBSS	Female	LV	7.28404		181-761-LV_Myoz2	Myoz2	181-761-LV	TN-401 3E13 vg/kg	Male	LV	10.7981		250-668-RV_Cacna1c	Cacna1c	250-668-RV	TN-401 6E13 vg/kg	Female	RV	8.30649		647-753-LV_Nppa	Nppa	647-753-LV	WT-HBSS	Female	LV	7.58643		252-673-LV_Postn	Postn	252-673-LV	TN-401 3E13 vg/kg	Female	LV	7.68387
248-770-LV_Dsp	Dsp	248-770-LV	WT-HBSS	Female	LV	9.43628		181-761-LV_Des	Des	181-761-LV	TN-401 3E13 vg/kg	Male	LV	10.4803		250-668-RV_Casq2	Casq2	250-668-RV	TN-401 6E13 vg/kg	Female	RV	9.43833		647-753-LV_Nppb	Nppb	647-753-LV	WT-HBSS	Female	LV	8.77342		253-674-LV_Col1a1	Col1a1	253-674-LV	TN-401 3E13 vg/kg	Female	LV	6.76039
248-770-LV_Jup	Jup	248-770-LV	WT-HBSS	Female	LV	8.19812		181-761-RV_Myh7	Myh7	181-761-RV	TN-401 3E13 vg/kg	Male	RV	10.0524		250-668-RV_Ryr2	Ryr2	250-668-RV	TN-401 6E13 vg/kg	Female	RV	9.43722		647-753-RV_Nppa	Nppa	647-753-RV	WT-HBSS	Female	RV	6.60547		253-674-LV_Col3a1	Col3a1	253-674-LV	TN-401 3E13 vg/kg	Female	LV	8.22508
248-770-LV_Dsg2	Dsg2	248-770-LV	WT-HBSS	Female	LV	6.44995		181-761-RV_Myh6	Myh6	181-761-RV	TN-401 3E13 vg/kg	Male	RV	12.4161		250-668-RV_Ank2	Ank2	250-668-RV	TN-401 6E13 vg/kg	Female	RV	8.74545		647-753-RV_Nppb	Nppb	647-753-RV	WT-HBSS	Female	RV	7.23218		253-674-LV_Timp1	Timp1	253-674-LV	TN-401 3E13 vg/kg	Female	LV	3.76408
248-770-LV_Dsc2	Dsc2	248-770-LV	WT-HBSS	Female	LV	5.7323		181-761-RV_Tnnt2	Tnnt2	181-761-RV	TN-401 3E13 vg/kg	Male	RV	12.3901		252-673-LV_Scn5a	Scn5a	252-673-LV	TN-401 3E13 vg/kg	Female	LV	7.64676		177-759-LV_Nppa	Nppa	177-759-LV	KO-HBSS	Female	LV	10.34		253-674-LV_Mmp2	Mmp2	253-674-LV	TN-401 3E13 vg/kg	Female	LV	6.10945
248-770-LV_Gja1	Gja1	248-770-LV	WT-HBSS	Female	LV	9.69171		181-761-RV_Tnni3	Tnni3	181-761-RV	TN-401 3E13 vg/kg	Male	RV	12.9759		252-673-LV_Atp2a2	Atp2a2	252-673-LV	TN-401 3E13 vg/kg	Female	LV	12.9237		177-759-LV_Nppb	Nppb	177-759-LV	KO-HBSS	Female	LV	11.2494		253-674-LV_Postn	Postn	253-674-LV	TN-401 3E13 vg/kg	Female	LV	7.32346
250-668-LV_Pkp2	Pkp2	250-668-LV	TN-401 6E13 vg/kg	Female	LV	5.75984		181-761-RV_Tnnc1	Tnnc1	181-761-RV	TN-401 3E13 vg/kg	Male	RV	12.0484		252-673-LV_Cacna1c	Cacna1c	252-673-LV	TN-401 3E13 vg/kg	Female	LV	8.13314										253-674-RV_Col1a1	Col1a1	253-674-RV	TN-401 3E13 vg/kg	Female	RV	7.49597
250-668-LV_hPKP2	hPKP2	250-668-LV	TN-401 6E13 vg/kg	Female	LV	9.56072		181-761-RV_Mybpc3	Mybpc3	181-761-RV	TN-401 3E13 vg/kg	Male	RV	10.1592		252-673-LV_Casq2	Casq2	252-673-LV	TN-401 3E13 vg/kg	Female	LV	9.34875										253-674-RV_Col3a1	Col3a1	253-674-RV	TN-401 3E13 vg/kg	Female	RV	9.56682
250-668-LV_Pkp2+hPKP2	Pkp2+hPKP2	250-668-LV	TN-401 6E13 vg/kg	Female	LV	15.3206		181-761-RV_Ttn	Ttn	181-761-RV	TN-401 3E13 vg/kg	Male	RV	11.665		252-673-LV_Ryr2	Ryr2	252-673-LV	TN-401 3E13 vg/kg	Female	LV	9.31413										253-674-RV_Timp1	Timp1	253-674-RV	TN-401 3E13 vg/kg	Female	RV	6.23763
250-668-LV_Dsp	Dsp	250-668-LV	TN-401 6E13 vg/kg	Female	LV	9.43445		181-761-RV_Tpm1	Tpm1	181-761-RV	TN-401 3E13 vg/kg	Male	RV	13.3657		252-673-LV_Ank2	Ank2	252-673-LV	TN-401 3E13 vg/kg	Female	LV	8.60686										253-674-RV_Mmp2	Mmp2	253-674-RV	TN-401 3E13 vg/kg	Female	RV	7.11817
250-668-LV_Jup	Jup	250-668-LV	TN-401 6E13 vg/kg	Female	LV	8.33662		181-761-RV_Myl2	Myl2	181-761-RV	TN-401 3E13 vg/kg	Male	RV	13.8149		253-674-LV_Scn5a	Scn5a	253-674-LV	TN-401 3E13 vg/kg	Female	LV	7.61858										253-674-RV_Postn	Postn	253-674-RV	TN-401 3E13 vg/kg	Female	RV	8.63972
250-668-LV_Dsg2	Dsg2	250-668-LV	TN-401 6E13 vg/kg	Female	LV	6.27267		181-761-RV_Myl3	Myl3	181-761-RV	TN-401 3E13 vg/kg	Male	RV	12.5801		253-674-LV_Atp2a2	Atp2a2	253-674-LV	TN-401 3E13 vg/kg	Female	LV	13.0282										257-783-LV_Col1a1	Col1a1	257-783-LV	KO-HBSS	Male	LV	9.44867
250-668-LV_Dsc2	Dsc2	250-668-LV	TN-401 6E13 vg/kg	Female	LV	5.77969		181-761-RV_Actn2	Actn2	181-761-RV	TN-401 3E13 vg/kg	Male	RV	10.86		253-674-LV_Cacna1c	Cacna1c	253-674-LV	TN-401 3E13 vg/kg	Female	LV	8.40713										257-783-LV_Col3a1	Col3a1	257-783-LV	KO-HBSS	Male	LV	10.6574
250-668-LV_Gja1	Gja1	250-668-LV	TN-401 6E13 vg/kg	Female	LV	9.76533		181-761-RV_Myoz2	Myoz2	181-761-RV	TN-401 3E13 vg/kg	Male	RV	10.8875		253-674-LV_Casq2	Casq2	253-674-LV	TN-401 3E13 vg/kg	Female	LV	9.40916										257-783-LV_Timp1	Timp1	257-783-LV	KO-HBSS	Male	LV	6.41701
250-668-RV_Pkp2	Pkp2	250-668-RV	TN-401 6E13 vg/kg	Female	RV	5.92381		181-761-RV_Des	Des	181-761-RV	TN-401 3E13 vg/kg	Male	RV	10.1823		253-674-LV_Ryr2	Ryr2	253-674-LV	TN-401 3E13 vg/kg	Female	LV	9.38361										257-783-LV_Mmp2	Mmp2	257-783-LV	KO-HBSS	Male	LV	7.85363
250-668-RV_hPKP2	hPKP2	250-668-RV	TN-401 6E13 vg/kg	Female	RV	9.27484		182-762-LV_Myh7	Myh7	182-762-LV	TN-401 3E13 vg/kg	Male	LV	10.4524		253-674-LV_Ank2	Ank2	253-674-LV	TN-401 3E13 vg/kg	Female	LV	8.69832										257-783-LV_Postn	Postn	257-783-LV	KO-HBSS	Male	LV	9.77924
250-668-RV_Pkp2+hPKP2	Pkp2+hPKP2	250-668-RV	TN-401 6E13 vg/kg	Female	RV	15.1986		182-762-LV_Myh6	Myh6	182-762-LV	TN-401 3E13 vg/kg	Male	LV	13.2172		253-674-RV_Scn5a	Scn5a	253-674-RV	TN-401 3E13 vg/kg	Female	RV	7.1805										257-783-RV_Col1a1	Col1a1	257-783-RV	KO-HBSS	Male	RV	9.66919
250-668-RV_Dsp	Dsp	250-668-RV	TN-401 6E13 vg/kg	Female	RV	9.54129		182-762-LV_Tnnt2	Tnnt2	182-762-LV	TN-401 3E13 vg/kg	Male	LV	13.0995		253-674-RV_Atp2a2	Atp2a2	253-674-RV	TN-401 3E13 vg/kg	Female	RV	12.391										257-783-RV_Col3a1	Col3a1	257-783-RV	KO-HBSS	Male	RV	10.8349
250-668-RV_Jup	Jup	250-668-RV	TN-401 6E13 vg/kg	Female	RV	8.24741		182-762-LV_Tnni3	Tnni3	182-762-LV	TN-401 3E13 vg/kg	Male	LV	12.9627		253-674-RV_Cacna1c	Cacna1c	253-674-RV	TN-401 3E13 vg/kg	Female	RV	8.07782										257-783-RV_Timp1	Timp1	257-783-RV	KO-HBSS	Male	RV	7.11845
250-668-RV_Dsg2	Dsg2	250-668-RV	TN-401 6E13 vg/kg	Female	RV	5.85146		182-762-LV_Tnnc1	Tnnc1	182-762-LV	TN-401 3E13 vg/kg	Male	LV	12.6113		253-674-RV_Casq2	Casq2	253-674-RV	TN-401 3E13 vg/kg	Female	RV	9.11718										257-783-RV_Mmp2	Mmp2	257-783-RV	KO-HBSS	Male	RV	8.20586
250-668-RV_Dsc2	Dsc2	250-668-RV	TN-401 6E13 vg/kg	Female	RV	5.53627		182-762-LV_Mybpc3	Mybpc3	182-762-LV	TN-401 3E13 vg/kg	Male	LV	11.0244		253-674-RV_Ryr2	Ryr2	253-674-RV	TN-401 3E13 vg/kg	Female	RV	8.85822										257-783-RV_Postn	Postn	257-783-RV	KO-HBSS	Male	RV	9.44083
250-668-RV_Gja1	Gja1	250-668-RV	TN-401 6E13 vg/kg	Female	RV	9.75942		182-762-LV_Ttn	Ttn	182-762-LV	TN-401 3E13 vg/kg	Male	LV	12.2084		253-674-RV_Ank2	Ank2	253-674-RV	TN-401 3E13 vg/kg	Female	RV	8.20467										264-796-LV_Col1a1	Col1a1	264-796-LV	KO-HBSS	Male	LV	9.93367
252-673-LV_Pkp2	Pkp2	252-673-LV	TN-401 3E13 vg/kg	Female	LV	5.75816		182-762-LV_Tpm1	Tpm1	182-762-LV	TN-401 3E13 vg/kg	Male	LV	13.6017		257-783-LV_Scn5a	Scn5a	257-783-LV	KO-HBSS	Male	LV	7.49103										264-796-LV_Col3a1	Col3a1	264-796-LV	KO-HBSS	Male	LV	11.1083
252-673-LV_hPKP2	hPKP2	252-673-LV	TN-401 3E13 vg/kg	Female	LV	8.76211		182-762-LV_Myl2	Myl2	182-762-LV	TN-401 3E13 vg/kg	Male	LV	13.9054		257-783-LV_Atp2a2	Atp2a2	257-783-LV	KO-HBSS	Male	LV	12.4158										264-796-LV_Timp1	Timp1	264-796-LV	KO-HBSS	Male	LV	5.93971
252-673-LV_Pkp2+hPKP2	Pkp2+hPKP2	252-673-LV	TN-401 3E13 vg/kg	Female	LV	14.5203		182-762-LV_Myl3	Myl3	182-762-LV	TN-401 3E13 vg/kg	Male	LV	13.2445		257-783-LV_Cacna1c	Cacna1c	257-783-LV	KO-HBSS	Male	LV	8.28489										264-796-LV_Mmp2	Mmp2	264-796-LV	KO-HBSS	Male	LV	7.3434
252-673-LV_Dsp	Dsp	252-673-LV	TN-401 3E13 vg/kg	Female	LV	9.60199		182-762-LV_Actn2	Actn2	182-762-LV	TN-401 3E13 vg/kg	Male	LV	11.6284		257-783-LV_Casq2	Casq2	257-783-LV	KO-HBSS	Male	LV	9.43743										264-796-LV_Postn	Postn	264-796-LV	KO-HBSS	Male	LV	10.7423
252-673-LV_Jup	Jup	252-673-LV	TN-401 3E13 vg/kg	Female	LV	8.4167		182-762-LV_Myoz2	Myoz2	182-762-LV	TN-401 3E13 vg/kg	Male	LV	11.5412		257-783-LV_Ryr2	Ryr2	257-783-LV	KO-HBSS	Male	LV	9.5462										264-796-RV_Col1a1	Col1a1	264-796-RV	KO-HBSS	Male	RV	10.7208
252-673-LV_Dsg2	Dsg2	252-673-LV	TN-401 3E13 vg/kg	Female	LV	5.95842		182-762-LV_Des	Des	182-762-LV	TN-401 3E13 vg/kg	Male	LV	10.9801		257-783-LV_Ank2	Ank2	257-783-LV	KO-HBSS	Male	LV	8.1865										264-796-RV_Col3a1	Col3a1	264-796-RV	KO-HBSS	Male	RV	12.2063
252-673-LV_Dsc2	Dsc2	252-673-LV	TN-401 3E13 vg/kg	Female	LV	5.38289		248-770-LV_Myh7	Myh7	248-770-LV	WT-HBSS	Female	LV	7.01412		257-783-RV_Scn5a	Scn5a	257-783-RV	KO-HBSS	Male	RV	7.10428										264-796-RV_Timp1	Timp1	264-796-RV	KO-HBSS	Male	RV	7.63198
252-673-LV_Gja1	Gja1	252-673-LV	TN-401 3E13 vg/kg	Female	LV	9.83059		248-770-LV_Myh6	Myh6	248-770-LV	WT-HBSS	Female	LV	13.3667		257-783-RV_Atp2a2	Atp2a2	257-783-RV	KO-HBSS	Male	RV	12.1394										264-796-RV_Mmp2	Mmp2	264-796-RV	KO-HBSS	Male	RV	8.56128
253-674-LV_Pkp2	Pkp2	253-674-LV	TN-401 3E13 vg/kg	Female	LV	5.8633		248-770-LV_Tnnt2	Tnnt2	248-770-LV	WT-HBSS	Female	LV	12.5733		257-783-RV_Cacna1c	Cacna1c	257-783-RV	KO-HBSS	Male	RV	8.11142										264-796-RV_Postn	Postn	264-796-RV	KO-HBSS	Male	RV	10.17
253-674-LV_hPKP2	hPKP2	253-674-LV	TN-401 3E13 vg/kg	Female	LV	8.92425		248-770-LV_Tnni3	Tnni3	248-770-LV	WT-HBSS	Female	LV	13.3303		257-783-RV_Casq2	Casq2	257-783-RV	KO-HBSS	Male	RV	9.46223										626-692-LV_Col1a1	Col1a1	626-692-LV	WT-HBSS	Female	LV	5.19255
253-674-LV_Pkp2+hPKP2	Pkp2+hPKP2	253-674-LV	TN-401 3E13 vg/kg	Female	LV	14.7875		248-770-LV_Tnnc1	Tnnc1	248-770-LV	WT-HBSS	Female	LV	11.9883		257-783-RV_Ryr2	Ryr2	257-783-RV	KO-HBSS	Male	RV	9.48122										626-692-LV_Col3a1	Col3a1	626-692-LV	WT-HBSS	Female	LV	6.74002
253-674-LV_Dsp	Dsp	253-674-LV	TN-401 3E13 vg/kg	Female	LV	9.6793		248-770-LV_Mybpc3	Mybpc3	248-770-LV	WT-HBSS	Female	LV	10.4784		257-783-RV_Ank2	Ank2	257-783-RV	KO-HBSS	Male	RV	8.10009										626-692-LV_Timp1	Timp1	626-692-LV	WT-HBSS	Female	LV	1.76431
253-674-LV_Jup	Jup	253-674-LV	TN-401 3E13 vg/kg	Female	LV	8.20948		248-770-LV_Ttn	Ttn	248-770-LV	WT-HBSS	Female	LV	12.2389		264-796-LV_Scn5a	Scn5a	264-796-LV	KO-HBSS	Male	LV	7.47507										626-692-LV_Mmp2	Mmp2	626-692-LV	WT-HBSS	Female	LV	4.91602
253-674-LV_Dsg2	Dsg2	253-674-LV	TN-401 3E13 vg/kg	Female	LV	5.98183		248-770-LV_Tpm1	Tpm1	248-770-LV	WT-HBSS	Female	LV	13.3747		264-796-LV_Atp2a2	Atp2a2	264-796-LV	KO-HBSS	Male	LV	12.5879										626-692-LV_Postn	Postn	626-692-LV	WT-HBSS	Female	LV	4.53496
253-674-LV_Dsc2	Dsc2	253-674-LV	TN-401 3E13 vg/kg	Female	LV	5.41182		248-770-LV_Myl2	Myl2	248-770-LV	WT-HBSS	Female	LV	14.1091		264-796-LV_Cacna1c	Cacna1c	264-796-LV	KO-HBSS	Male	LV	8.11876										631-703-LV_Col1a1	Col1a1	631-703-LV	TN-401 6E13 vg/kg	Male	LV	6.8482
253-674-LV_Gja1	Gja1	253-674-LV	TN-401 3E13 vg/kg	Female	LV	9.8256		248-770-LV_Myl3	Myl3	248-770-LV	WT-HBSS	Female	LV	12.7705		264-796-LV_Casq2	Casq2	264-796-LV	KO-HBSS	Male	LV	9.67717										631-703-LV_Col3a1	Col3a1	631-703-LV	TN-401 6E13 vg/kg	Male	LV	8.30523
253-674-RV_Pkp2	Pkp2	253-674-RV	TN-401 3E13 vg/kg	Female	RV	5.60088		248-770-LV_Actn2	Actn2	248-770-LV	WT-HBSS	Female	LV	11.0615		264-796-LV_Ryr2	Ryr2	264-796-LV	KO-HBSS	Male	LV	9.42975										631-703-LV_Timp1	Timp1	631-703-LV	TN-401 6E13 vg/kg	Male	LV	2.68514
253-674-RV_hPKP2	hPKP2	253-674-RV	TN-401 3E13 vg/kg	Female	RV	8.20314		248-770-LV_Myoz2	Myoz2	248-770-LV	WT-HBSS	Female	LV	10.5704		264-796-LV_Ank2	Ank2	264-796-LV	KO-HBSS	Male	LV	8.32757										631-703-LV_Mmp2	Mmp2	631-703-LV	TN-401 6E13 vg/kg	Male	LV	6.12121
253-674-RV_Pkp2+hPKP2	Pkp2+hPKP2	253-674-RV	TN-401 3E13 vg/kg	Female	RV	13.804		248-770-LV_Des	Des	248-770-LV	WT-HBSS	Female	LV	10.0777		264-796-RV_Scn5a	Scn5a	264-796-RV	KO-HBSS	Male	RV	6.96244										631-703-LV_Postn	Postn	631-703-LV	TN-401 6E13 vg/kg	Male	LV	7.11256
253-674-RV_Dsp	Dsp	253-674-RV	TN-401 3E13 vg/kg	Female	RV	9.12891		250-668-LV_Myh7	Myh7	250-668-LV	TN-401 6E13 vg/kg	Female	LV	8.63225		264-796-RV_Atp2a2	Atp2a2	264-796-RV	KO-HBSS	Male	RV	11.6896										631-703-RV_Col1a1	Col1a1	631-703-RV	TN-401 6E13 vg/kg	Male	RV	7.49611
253-674-RV_Jup	Jup	253-674-RV	TN-401 3E13 vg/kg	Female	RV	7.95821		250-668-LV_Myh6	Myh6	250-668-LV	TN-401 6E13 vg/kg	Female	LV	13.2497		264-796-RV_Cacna1c	Cacna1c	264-796-RV	KO-HBSS	Male	RV	7.88573										631-703-RV_Col3a1	Col3a1	631-703-RV	TN-401 6E13 vg/kg	Male	RV	9.31491
253-674-RV_Dsg2	Dsg2	253-674-RV	TN-401 3E13 vg/kg	Female	RV	5.49074		250-668-LV_Tnnt2	Tnnt2	250-668-LV	TN-401 6E13 vg/kg	Female	LV	12.6236		264-796-RV_Casq2	Casq2	264-796-RV	KO-HBSS	Male	RV	9.15219										631-703-RV_Timp1	Timp1	631-703-RV	TN-401 6E13 vg/kg	Male	RV	4.74177
253-674-RV_Dsc2	Dsc2	253-674-RV	TN-401 3E13 vg/kg	Female	RV	5.259		250-668-LV_Tnni3	Tnni3	250-668-LV	TN-401 6E13 vg/kg	Female	LV	13.0402		264-796-RV_Ryr2	Ryr2	264-796-RV	KO-HBSS	Male	RV	8.98466										631-703-RV_Mmp2	Mmp2	631-703-RV	TN-401 6E13 vg/kg	Male	RV	6.61589
253-674-RV_Gja1	Gja1	253-674-RV	TN-401 3E13 vg/kg	Female	RV	9.65733		250-668-LV_Tnnc1	Tnnc1	250-668-LV	TN-401 6E13 vg/kg	Female	LV	12.1508		264-796-RV_Ank2	Ank2	264-796-RV	KO-HBSS	Male	RV	8.15106										631-703-RV_Postn	Postn	631-703-RV	TN-401 6E13 vg/kg	Male	RV	7.69726
257-783-LV_Pkp2	Pkp2	257-783-LV	KO-HBSS	Male	LV	6.07271		250-668-LV_Mybpc3	Mybpc3	250-668-LV	TN-401 6E13 vg/kg	Female	LV	10.8503		626-692-LV_Scn5a	Scn5a	626-692-LV	WT-HBSS	Female	LV	7.31416										636-740-LV_Col1a1	Col1a1	636-740-LV	WT-HBSS	Male	LV	5.80446
257-783-LV_hPKP2	hPKP2	257-783-LV	KO-HBSS	Male	LV	0		250-668-LV_Ttn	Ttn	250-668-LV	TN-401 6E13 vg/kg	Female	LV	12.0591		626-692-LV_Atp2a2	Atp2a2	626-692-LV	WT-HBSS	Female	LV	13.533										636-740-LV_Col3a1	Col3a1	636-740-LV	WT-HBSS	Male	LV	7.20607
257-783-LV_Pkp2+hPKP2	Pkp2+hPKP2	257-783-LV	KO-HBSS	Male	LV	6.07271		250-668-LV_Tpm1	Tpm1	250-668-LV	TN-401 6E13 vg/kg	Female	LV	13.3631		626-692-LV_Cacna1c	Cacna1c	626-692-LV	WT-HBSS	Female	LV	8.66564										636-740-LV_Timp1	Timp1	636-740-LV	WT-HBSS	Male	LV	2.0293
257-783-LV_Dsp	Dsp	257-783-LV	KO-HBSS	Male	LV	9.63454		250-668-LV_Myl2	Myl2	250-668-LV	TN-401 6E13 vg/kg	Female	LV	13.8571		626-692-LV_Casq2	Casq2	626-692-LV	WT-HBSS	Female	LV	9.31283										636-740-LV_Mmp2	Mmp2	636-740-LV	WT-HBSS	Male	LV	5.40569
257-783-LV_Jup	Jup	257-783-LV	KO-HBSS	Male	LV	8.07364		250-668-LV_Myl3	Myl3	250-668-LV	TN-401 6E13 vg/kg	Female	LV	12.6575		626-692-LV_Ryr2	Ryr2	626-692-LV	WT-HBSS	Female	LV	9.96362										636-740-LV_Postn	Postn	636-740-LV	WT-HBSS	Male	LV	5.4072
257-783-LV_Dsg2	Dsg2	257-783-LV	KO-HBSS	Male	LV	5.55211		250-668-LV_Actn2	Actn2	250-668-LV	TN-401 6E13 vg/kg	Female	LV	11.1549		626-692-LV_Ank2	Ank2	626-692-LV	WT-HBSS	Female	LV	8.92582										636-740-RV_Col1a1	Col1a1	636-740-RV	WT-HBSS	Male	RV	5.31428
257-783-LV_Dsc2	Dsc2	257-783-LV	KO-HBSS	Male	LV	5.1881		250-668-LV_Myoz2	Myoz2	250-668-LV	TN-401 6E13 vg/kg	Female	LV	10.5267		631-703-LV_Scn5a	Scn5a	631-703-LV	TN-401 6E13 vg/kg	Male	LV	7.55104										636-740-RV_Col3a1	Col3a1	636-740-RV	WT-HBSS	Male	RV	7.09745
257-783-LV_Gja1	Gja1	257-783-LV	KO-HBSS	Male	LV	9.19151		250-668-LV_Des	Des	250-668-LV	TN-401 6E13 vg/kg	Female	LV	10.4093		631-703-LV_Atp2a2	Atp2a2	631-703-LV	TN-401 6E13 vg/kg	Male	LV	13.1385										636-740-RV_Timp1	Timp1	636-740-RV	WT-HBSS	Male	RV	1.90211
257-783-RV_Pkp2	Pkp2	257-783-RV	KO-HBSS	Male	RV	5.65223		250-668-RV_Myh7	Myh7	250-668-RV	TN-401 6E13 vg/kg	Female	RV	8.83221		631-703-LV_Cacna1c	Cacna1c	631-703-LV	TN-401 6E13 vg/kg	Male	LV	8.2222										636-740-RV_Mmp2	Mmp2	636-740-RV	WT-HBSS	Male	RV	5.03606
257-783-RV_hPKP2	hPKP2	257-783-RV	KO-HBSS	Male	RV	0		250-668-RV_Myh6	Myh6	250-668-RV	TN-401 6E13 vg/kg	Female	RV	13.0735		631-703-LV_Casq2	Casq2	631-703-LV	TN-401 6E13 vg/kg	Male	LV	9.50635										636-740-RV_Postn	Postn	636-740-RV	WT-HBSS	Male	RV	5.49359
257-783-RV_Pkp2+hPKP2	Pkp2+hPKP2	257-783-RV	KO-HBSS	Male	RV	5.65223		250-668-RV_Tnnt2	Tnnt2	250-668-RV	TN-401 6E13 vg/kg	Female	RV	12.5696		631-703-LV_Ryr2	Ryr2	631-703-LV	TN-401 6E13 vg/kg	Male	LV	9.56912										637-741-LV_Col1a1	Col1a1	637-741-LV	WT-HBSS	Male	LV	5.4871
257-783-RV_Dsp	Dsp	257-783-RV	KO-HBSS	Male	RV	9.25979		250-668-RV_Tnni3	Tnni3	250-668-RV	TN-401 6E13 vg/kg	Female	RV	12.7583		631-703-LV_Ank2	Ank2	631-703-LV	TN-401 6E13 vg/kg	Male	LV	8.70211										637-741-LV_Col3a1	Col3a1	637-741-LV	WT-HBSS	Male	LV	6.82201
257-783-RV_Jup	Jup	257-783-RV	KO-HBSS	Male	RV	8.08227		250-668-RV_Tnnc1	Tnnc1	250-668-RV	TN-401 6E13 vg/kg	Female	RV	12.2223		631-703-RV_Scn5a	Scn5a	631-703-RV	TN-401 6E13 vg/kg	Male	RV	7.51227										637-741-LV_Timp1	Timp1	637-741-LV	WT-HBSS	Male	LV	2.33965
257-783-RV_Dsg2	Dsg2	257-783-RV	KO-HBSS	Male	RV	5.28433		250-668-RV_Mybpc3	Mybpc3	250-668-RV	TN-401 6E13 vg/kg	Female	RV	10.6876		631-703-RV_Atp2a2	Atp2a2	631-703-RV	TN-401 6E13 vg/kg	Male	RV	12.9357										637-741-LV_Mmp2	Mmp2	637-741-LV	WT-HBSS	Male	LV	5.24274
257-783-RV_Dsc2	Dsc2	257-783-RV	KO-HBSS	Male	RV	4.89037		250-668-RV_Ttn	Ttn	250-668-RV	TN-401 6E13 vg/kg	Female	RV	12.0512		631-703-RV_Cacna1c	Cacna1c	631-703-RV	TN-401 6E13 vg/kg	Male	RV	8.4424										637-741-LV_Postn	Postn	637-741-LV	WT-HBSS	Male	LV	4.74256
257-783-RV_Gja1	Gja1	257-783-RV	KO-HBSS	Male	RV	9.10625		250-668-RV_Tpm1	Tpm1	250-668-RV	TN-401 6E13 vg/kg	Female	RV	13.3827		631-703-RV_Casq2	Casq2	631-703-RV	TN-401 6E13 vg/kg	Male	RV	9.16471										637-741-RV_Col1a1	Col1a1	637-741-RV	WT-HBSS	Male	RV	5.28013
264-796-LV_Pkp2	Pkp2	264-796-LV	KO-HBSS	Male	LV	6.38292		250-668-RV_Myl2	Myl2	250-668-RV	TN-401 6E13 vg/kg	Female	RV	13.5817		631-703-RV_Ryr2	Ryr2	631-703-RV	TN-401 6E13 vg/kg	Male	RV	9.56445										637-741-RV_Col3a1	Col3a1	637-741-RV	WT-HBSS	Male	RV	6.55042
264-796-LV_hPKP2	hPKP2	264-796-LV	KO-HBSS	Male	LV	0		250-668-RV_Myl3	Myl3	250-668-RV	TN-401 6E13 vg/kg	Female	RV	12.3089		631-703-RV_Ank2	Ank2	631-703-RV	TN-401 6E13 vg/kg	Male	RV	8.7641										637-741-RV_Timp1	Timp1	637-741-RV	WT-HBSS	Male	RV	1.55023
264-796-LV_Pkp2+hPKP2	Pkp2+hPKP2	264-796-LV	KO-HBSS	Male	LV	6.38292		250-668-RV_Actn2	Actn2	250-668-RV	TN-401 6E13 vg/kg	Female	RV	10.9589		636-740-LV_Scn5a	Scn5a	636-740-LV	WT-HBSS	Male	LV	7.66937										637-741-RV_Mmp2	Mmp2	637-741-RV	WT-HBSS	Male	RV	5.15177
264-796-LV_Dsp	Dsp	264-796-LV	KO-HBSS	Male	LV	9.35066		250-668-RV_Myoz2	Myoz2	250-668-RV	TN-401 6E13 vg/kg	Female	RV	10.5209		636-740-LV_Atp2a2	Atp2a2	636-740-LV	WT-HBSS	Male	LV	13.2873										637-741-RV_Postn	Postn	637-741-RV	WT-HBSS	Male	RV	4.59047
264-796-LV_Jup	Jup	264-796-LV	KO-HBSS	Male	LV	8.17283		250-668-RV_Des	Des	250-668-RV	TN-401 6E13 vg/kg	Female	RV	10.8068		636-740-LV_Cacna1c	Cacna1c	636-740-LV	WT-HBSS	Male	LV	8.17306										645-750-LV_Col1a1	Col1a1	645-750-LV	TN-401 6E13 vg/kg	Female	LV	6.20341
264-796-LV_Dsg2	Dsg2	264-796-LV	KO-HBSS	Male	LV	6.06797		252-673-LV_Myh7	Myh7	252-673-LV	TN-401 3E13 vg/kg	Female	LV	10.4389		636-740-LV_Casq2	Casq2	636-740-LV	WT-HBSS	Male	LV	9.53231										645-750-LV_Col3a1	Col3a1	645-750-LV	TN-401 6E13 vg/kg	Female	LV	7.25146
264-796-LV_Dsc2	Dsc2	264-796-LV	KO-HBSS	Male	LV	4.93252		252-673-LV_Myh6	Myh6	252-673-LV	TN-401 3E13 vg/kg	Female	LV	13.133		636-740-LV_Ryr2	Ryr2	636-740-LV	WT-HBSS	Male	LV	9.63251										645-750-LV_Timp1	Timp1	645-750-LV	TN-401 6E13 vg/kg	Female	LV	3.93124
264-796-LV_Gja1	Gja1	264-796-LV	KO-HBSS	Male	LV	8.16753		252-673-LV_Tnnt2	Tnnt2	252-673-LV	TN-401 3E13 vg/kg	Female	LV	12.2737		636-740-LV_Ank2	Ank2	636-740-LV	WT-HBSS	Male	LV	8.80154										645-750-LV_Mmp2	Mmp2	645-750-LV	TN-401 6E13 vg/kg	Female	LV	5.64631
264-796-RV_Pkp2	Pkp2	264-796-RV	KO-HBSS	Male	RV	5.73648		252-673-LV_Tnni3	Tnni3	252-673-LV	TN-401 3E13 vg/kg	Female	LV	12.913		636-740-RV_Scn5a	Scn5a	636-740-RV	WT-HBSS	Male	RV	7.09666										645-750-LV_Postn	Postn	645-750-LV	TN-401 6E13 vg/kg	Female	LV	6.06534
264-796-RV_hPKP2	hPKP2	264-796-RV	KO-HBSS	Male	RV	0		252-673-LV_Tnnc1	Tnnc1	252-673-LV	TN-401 3E13 vg/kg	Female	LV	12.0112		636-740-RV_Atp2a2	Atp2a2	636-740-RV	WT-HBSS	Male	RV	13.0125										645-750-RV_Col1a1	Col1a1	645-750-RV	TN-401 6E13 vg/kg	Female	RV	6.1916
264-796-RV_Pkp2+hPKP2	Pkp2+hPKP2	264-796-RV	KO-HBSS	Male	RV	5.73648		252-673-LV_Mybpc3	Mybpc3	252-673-LV	TN-401 3E13 vg/kg	Female	LV	10.6698		636-740-RV_Cacna1c	Cacna1c	636-740-RV	WT-HBSS	Male	RV	8.7137										645-750-RV_Col3a1	Col3a1	645-750-RV	TN-401 6E13 vg/kg	Female	RV	7.91512
264-796-RV_Dsp	Dsp	264-796-RV	KO-HBSS	Male	RV	8.99913		252-673-LV_Ttn	Ttn	252-673-LV	TN-401 3E13 vg/kg	Female	LV	12.2806		636-740-RV_Casq2	Casq2	636-740-RV	WT-HBSS	Male	RV	9.18233										645-750-RV_Timp1	Timp1	645-750-RV	TN-401 6E13 vg/kg	Female	RV	3.9126
264-796-RV_Jup	Jup	264-796-RV	KO-HBSS	Male	RV	7.57638		252-673-LV_Tpm1	Tpm1	252-673-LV	TN-401 3E13 vg/kg	Female	LV	13.2284		636-740-RV_Ryr2	Ryr2	636-740-RV	WT-HBSS	Male	RV	9.60552										645-750-RV_Mmp2	Mmp2	645-750-RV	TN-401 6E13 vg/kg	Female	RV	5.66483
264-796-RV_Dsg2	Dsg2	264-796-RV	KO-HBSS	Male	RV	5.20537		252-673-LV_Myl2	Myl2	252-673-LV	TN-401 3E13 vg/kg	Female	LV	13.827		636-740-RV_Ank2	Ank2	636-740-RV	WT-HBSS	Male	RV	8.58248										645-750-RV_Postn	Postn	645-750-RV	TN-401 6E13 vg/kg	Female	RV	6.56375
264-796-RV_Dsc2	Dsc2	264-796-RV	KO-HBSS	Male	RV	4.72426		252-673-LV_Myl3	Myl3	252-673-LV	TN-401 3E13 vg/kg	Female	LV	12.7402		637-741-LV_Scn5a	Scn5a	637-741-LV	WT-HBSS	Male	LV	7.53576										647-753-LV_Col1a1	Col1a1	647-753-LV	WT-HBSS	Female	LV	5.62769
264-796-RV_Gja1	Gja1	264-796-RV	KO-HBSS	Male	RV	8.31909		252-673-LV_Actn2	Actn2	252-673-LV	TN-401 3E13 vg/kg	Female	LV	11.4067		637-741-LV_Atp2a2	Atp2a2	637-741-LV	WT-HBSS	Male	LV	13.2906										647-753-LV_Col3a1	Col3a1	647-753-LV	WT-HBSS	Female	LV	7.21559
626-692-LV_Pkp2	Pkp2	626-692-LV	WT-HBSS	Female	LV	7.2353		252-673-LV_Myoz2	Myoz2	252-673-LV	TN-401 3E13 vg/kg	Female	LV	10.9362		637-741-LV_Cacna1c	Cacna1c	637-741-LV	WT-HBSS	Male	LV	8.34736										647-753-LV_Timp1	Timp1	647-753-LV	WT-HBSS	Female	LV	2.05548
626-692-LV_hPKP2	hPKP2	626-692-LV	WT-HBSS	Female	LV	0		252-673-LV_Des	Des	252-673-LV	TN-401 3E13 vg/kg	Female	LV	10.4679		637-741-LV_Casq2	Casq2	637-741-LV	WT-HBSS	Male	LV	9.42578										647-753-LV_Mmp2	Mmp2	647-753-LV	WT-HBSS	Female	LV	5.41749
626-692-LV_Pkp2+hPKP2	Pkp2+hPKP2	626-692-LV	WT-HBSS	Female	LV	7.2353		253-674-LV_Myh7	Myh7	253-674-LV	TN-401 3E13 vg/kg	Female	LV	9.5929		637-741-LV_Ryr2	Ryr2	637-741-LV	WT-HBSS	Male	LV	9.71225										647-753-LV_Postn	Postn	647-753-LV	WT-HBSS	Female	LV	4.86742
626-692-LV_Dsp	Dsp	626-692-LV	WT-HBSS	Female	LV	9.57994		253-674-LV_Myh6	Myh6	253-674-LV	TN-401 3E13 vg/kg	Female	LV	13.3225		637-741-LV_Ank2	Ank2	637-741-LV	WT-HBSS	Male	LV	8.78157										647-753-RV_Col1a1	Col1a1	647-753-RV	WT-HBSS	Female	RV	4.59758
626-692-LV_Jup	Jup	626-692-LV	WT-HBSS	Female	LV	8.25941		253-674-LV_Tnnt2	Tnnt2	253-674-LV	TN-401 3E13 vg/kg	Female	LV	12.4527		637-741-RV_Scn5a	Scn5a	637-741-RV	WT-HBSS	Male	RV	7.35915										647-753-RV_Col3a1	Col3a1	647-753-RV	WT-HBSS	Female	RV	6.42485
626-692-LV_Dsg2	Dsg2	626-692-LV	WT-HBSS	Female	LV	6.3745		253-674-LV_Tnni3	Tnni3	253-674-LV	TN-401 3E13 vg/kg	Female	LV	13.046		637-741-RV_Atp2a2	Atp2a2	637-741-RV	WT-HBSS	Male	RV	13.3438										647-753-RV_Timp1	Timp1	647-753-RV	WT-HBSS	Female	RV	1.63123
626-692-LV_Dsc2	Dsc2	626-692-LV	WT-HBSS	Female	LV	5.55745		253-674-LV_Tnnc1	Tnnc1	253-674-LV	TN-401 3E13 vg/kg	Female	LV	12.0259		637-741-RV_Cacna1c	Cacna1c	637-741-RV	WT-HBSS	Male	RV	8.41237										647-753-RV_Mmp2	Mmp2	647-753-RV	WT-HBSS	Female	RV	5.17445
626-692-LV_Gja1	Gja1	626-692-LV	WT-HBSS	Female	LV	9.73599		253-674-LV_Mybpc3	Mybpc3	253-674-LV	TN-401 3E13 vg/kg	Female	LV	10.6885		637-741-RV_Casq2	Casq2	637-741-RV	WT-HBSS	Male	RV	9.31487										647-753-RV_Postn	Postn	647-753-RV	WT-HBSS	Female	RV	4.67298
631-703-LV_Pkp2	Pkp2	631-703-LV	TN-401 6E13 vg/kg	Male	LV	6.06402		253-674-LV_Ttn	Ttn	253-674-LV	TN-401 3E13 vg/kg	Female	LV	12.243		637-741-RV_Ryr2	Ryr2	637-741-RV	WT-HBSS	Male	RV	9.73913										177-759-LV_Col1a1	Col1a1	177-759-LV	KO-HBSS	Female	LV	9.94168
631-703-LV_hPKP2	hPKP2	631-703-LV	TN-401 6E13 vg/kg	Male	LV	8.89508		253-674-LV_Tpm1	Tpm1	253-674-LV	TN-401 3E13 vg/kg	Female	LV	13.4166		637-741-RV_Ank2	Ank2	637-741-RV	WT-HBSS	Male	RV	8.75068										177-759-LV_Col3a1	Col3a1	177-759-LV	KO-HBSS	Female	LV	10.9506
631-703-LV_Pkp2+hPKP2	Pkp2+hPKP2	631-703-LV	TN-401 6E13 vg/kg	Male	LV	14.9591		253-674-LV_Myl2	Myl2	253-674-LV	TN-401 3E13 vg/kg	Female	LV	14.0548		645-750-LV_Scn5a	Scn5a	645-750-LV	TN-401 6E13 vg/kg	Female	LV	7.23137										177-759-LV_Timp1	Timp1	177-759-LV	KO-HBSS	Female	LV	9.6092
631-703-LV_Dsp	Dsp	631-703-LV	TN-401 6E13 vg/kg	Male	LV	9.42427		253-674-LV_Myl3	Myl3	253-674-LV	TN-401 3E13 vg/kg	Female	LV	12.7597		645-750-LV_Atp2a2	Atp2a2	645-750-LV	TN-401 6E13 vg/kg	Female	LV	13.096										177-759-LV_Mmp2	Mmp2	177-759-LV	KO-HBSS	Female	LV	5.83173
631-703-LV_Jup	Jup	631-703-LV	TN-401 6E13 vg/kg	Male	LV	8.42333		253-674-LV_Actn2	Actn2	253-674-LV	TN-401 3E13 vg/kg	Female	LV	11.1987		645-750-LV_Cacna1c	Cacna1c	645-750-LV	TN-401 6E13 vg/kg	Female	LV	8.24846										177-759-LV_Postn	Postn	177-759-LV	KO-HBSS	Female	LV	9.03447
631-703-LV_Dsg2	Dsg2	631-703-LV	TN-401 6E13 vg/kg	Male	LV	6.21921		253-674-LV_Myoz2	Myoz2	253-674-LV	TN-401 3E13 vg/kg	Female	LV	10.8506		645-750-LV_Casq2	Casq2	645-750-LV	TN-401 6E13 vg/kg	Female	LV	9.18428
631-703-LV_Dsc2	Dsc2	631-703-LV	TN-401 6E13 vg/kg	Male	LV	5.66031		253-674-LV_Des	Des	253-674-LV	TN-401 3E13 vg/kg	Female	LV	10.2385		645-750-LV_Ryr2	Ryr2	645-750-LV	TN-401 6E13 vg/kg	Female	LV	9.39518
631-703-LV_Gja1	Gja1	631-703-LV	TN-401 6E13 vg/kg	Male	LV	9.65659		253-674-RV_Myh7	Myh7	253-674-RV	TN-401 3E13 vg/kg	Female	RV	9.9844		645-750-LV_Ank2	Ank2	645-750-LV	TN-401 6E13 vg/kg	Female	LV	8.80445
631-703-RV_Pkp2	Pkp2	631-703-RV	TN-401 6E13 vg/kg	Male	RV	5.8786		253-674-RV_Myh6	Myh6	253-674-RV	TN-401 3E13 vg/kg	Female	RV	12.7868		645-750-RV_Scn5a	Scn5a	645-750-RV	TN-401 6E13 vg/kg	Female	RV	7.11386
631-703-RV_hPKP2	hPKP2	631-703-RV	TN-401 6E13 vg/kg	Male	RV	8.62445		253-674-RV_Tnnt2	Tnnt2	253-674-RV	TN-401 3E13 vg/kg	Female	RV	12.2804		645-750-RV_Atp2a2	Atp2a2	645-750-RV	TN-401 6E13 vg/kg	Female	RV	13.1421
631-703-RV_Pkp2+hPKP2	Pkp2+hPKP2	631-703-RV	TN-401 6E13 vg/kg	Male	RV	14.5031		253-674-RV_Tnni3	Tnni3	253-674-RV	TN-401 3E13 vg/kg	Female	RV	12.6941		645-750-RV_Cacna1c	Cacna1c	645-750-RV	TN-401 6E13 vg/kg	Female	RV	8.46059
631-703-RV_Dsp	Dsp	631-703-RV	TN-401 6E13 vg/kg	Male	RV	9.76175		253-674-RV_Tnnc1	Tnnc1	253-674-RV	TN-401 3E13 vg/kg	Female	RV	11.9237		645-750-RV_Casq2	Casq2	645-750-RV	TN-401 6E13 vg/kg	Female	RV	9.18405
631-703-RV_Jup	Jup	631-703-RV	TN-401 6E13 vg/kg	Male	RV	8.28729		253-674-RV_Mybpc3	Mybpc3	253-674-RV	TN-401 3E13 vg/kg	Female	RV	10.2751		645-750-RV_Ryr2	Ryr2	645-750-RV	TN-401 6E13 vg/kg	Female	RV	9.5684
631-703-RV_Dsg2	Dsg2	631-703-RV	TN-401 6E13 vg/kg	Male	RV	6.2342		253-674-RV_Ttn	Ttn	253-674-RV	TN-401 3E13 vg/kg	Female	RV	11.6978		645-750-RV_Ank2	Ank2	645-750-RV	TN-401 6E13 vg/kg	Female	RV	8.68285
631-703-RV_Dsc2	Dsc2	631-703-RV	TN-401 6E13 vg/kg	Male	RV	5.89495		253-674-RV_Tpm1	Tpm1	253-674-RV	TN-401 3E13 vg/kg	Female	RV	13.3232		647-753-LV_Scn5a	Scn5a	647-753-LV	WT-HBSS	Female	LV	7.64858
631-703-RV_Gja1	Gja1	631-703-RV	TN-401 6E13 vg/kg	Male	RV	9.66474		253-674-RV_Myl2	Myl2	253-674-RV	TN-401 3E13 vg/kg	Female	RV	13.7509		647-753-LV_Atp2a2	Atp2a2	647-753-LV	WT-HBSS	Female	LV	13.381
636-740-LV_Pkp2	Pkp2	636-740-LV	WT-HBSS	Male	LV	7.35367		253-674-RV_Myl3	Myl3	253-674-RV	TN-401 3E13 vg/kg	Female	RV	12.3327		647-753-LV_Cacna1c	Cacna1c	647-753-LV	WT-HBSS	Female	LV	8.3332
636-740-LV_hPKP2	hPKP2	636-740-LV	WT-HBSS	Male	LV	0		253-674-RV_Actn2	Actn2	253-674-RV	TN-401 3E13 vg/kg	Female	RV	10.7528		647-753-LV_Casq2	Casq2	647-753-LV	WT-HBSS	Female	LV	9.27277
636-740-LV_Pkp2+hPKP2	Pkp2+hPKP2	636-740-LV	WT-HBSS	Male	LV	7.35367		253-674-RV_Myoz2	Myoz2	253-674-RV	TN-401 3E13 vg/kg	Female	RV	10.6893		647-753-LV_Ryr2	Ryr2	647-753-LV	WT-HBSS	Female	LV	9.73369
636-740-LV_Dsp	Dsp	636-740-LV	WT-HBSS	Male	LV	9.69053		253-674-RV_Des	Des	253-674-RV	TN-401 3E13 vg/kg	Female	RV	10.1064		647-753-LV_Ank2	Ank2	647-753-LV	WT-HBSS	Female	LV	8.8189
636-740-LV_Jup	Jup	636-740-LV	WT-HBSS	Male	LV	8.37758		257-783-LV_Myh7	Myh7	257-783-LV	KO-HBSS	Male	LV	10.7524		647-753-RV_Scn5a	Scn5a	647-753-RV	WT-HBSS	Female	RV	6.88026
636-740-LV_Dsg2	Dsg2	636-740-LV	WT-HBSS	Male	LV	6.10933		257-783-LV_Myh6	Myh6	257-783-LV	KO-HBSS	Male	LV	12.4088		647-753-RV_Atp2a2	Atp2a2	647-753-RV	WT-HBSS	Female	RV	13.2204
636-740-LV_Dsc2	Dsc2	636-740-LV	WT-HBSS	Male	LV	5.58212		257-783-LV_Tnnt2	Tnnt2	257-783-LV	KO-HBSS	Male	LV	12.2028		647-753-RV_Cacna1c	Cacna1c	647-753-RV	WT-HBSS	Female	RV	8.25821
636-740-LV_Gja1	Gja1	636-740-LV	WT-HBSS	Male	LV	9.7183		257-783-LV_Tnni3	Tnni3	257-783-LV	KO-HBSS	Male	LV	12.2476		647-753-RV_Casq2	Casq2	647-753-RV	WT-HBSS	Female	RV	9.0632
636-740-RV_Pkp2	Pkp2	636-740-RV	WT-HBSS	Male	RV	7.22996		257-783-LV_Tnnc1	Tnnc1	257-783-LV	KO-HBSS	Male	LV	11.6184		647-753-RV_Ryr2	Ryr2	647-753-RV	WT-HBSS	Female	RV	9.5631
636-740-RV_hPKP2	hPKP2	636-740-RV	WT-HBSS	Male	RV	0		257-783-LV_Mybpc3	Mybpc3	257-783-LV	KO-HBSS	Male	LV	10.6534		647-753-RV_Ank2	Ank2	647-753-RV	WT-HBSS	Female	RV	8.62728
636-740-RV_Pkp2+hPKP2	Pkp2+hPKP2	636-740-RV	WT-HBSS	Male	RV	7.22996		257-783-LV_Ttn	Ttn	257-783-LV	KO-HBSS	Male	LV	11.8828		177-759-LV_Scn5a	Scn5a	177-759-LV	KO-HBSS	Female	LV	7.88258
636-740-RV_Dsp	Dsp	636-740-RV	WT-HBSS	Male	RV	9.32		257-783-LV_Tpm1	Tpm1	257-783-LV	KO-HBSS	Male	LV	12.9434		177-759-LV_Atp2a2	Atp2a2	177-759-LV	KO-HBSS	Female	LV	11.2858
636-740-RV_Jup	Jup	636-740-RV	WT-HBSS	Male	RV	8.23072		257-783-LV_Myl2	Myl2	257-783-LV	KO-HBSS	Male	LV	13.1732		177-759-LV_Cacna1c	Cacna1c	177-759-LV	KO-HBSS	Female	LV	7.40119
636-740-RV_Dsg2	Dsg2	636-740-RV	WT-HBSS	Male	RV	6.18783		257-783-LV_Myl3	Myl3	257-783-LV	KO-HBSS	Male	LV	11.9799		177-759-LV_Casq2	Casq2	177-759-LV	KO-HBSS	Female	LV	8.21782
636-740-RV_Dsc2	Dsc2	636-740-RV	WT-HBSS	Male	RV	5.70062		257-783-LV_Actn2	Actn2	257-783-LV	KO-HBSS	Male	LV	10.9582		177-759-LV_Ryr2	Ryr2	177-759-LV	KO-HBSS	Female	LV	8.48027
636-740-RV_Gja1	Gja1	636-740-RV	WT-HBSS	Male	RV	9.51		257-783-LV_Myoz2	Myoz2	257-783-LV	KO-HBSS	Male	LV	10.5576		177-759-LV_Ank2	Ank2	177-759-LV	KO-HBSS	Female	LV	7.29943
637-741-LV_Pkp2	Pkp2	637-741-LV	WT-HBSS	Male	LV	7.18387		257-783-LV_Des	Des	257-783-LV	KO-HBSS	Male	LV	10.8
637-741-LV_hPKP2	hPKP2	637-741-LV	WT-HBSS	Male	LV	0		257-783-RV_Myh7	Myh7	257-783-RV	KO-HBSS	Male	RV	10.8574
637-741-LV_Pkp2+hPKP2	Pkp2+hPKP2	637-741-LV	WT-HBSS	Male	LV	7.18387		257-783-RV_Myh6	Myh6	257-783-RV	KO-HBSS	Male	RV	12.2024
637-741-LV_Dsp	Dsp	637-741-LV	WT-HBSS	Male	LV	9.84195		257-783-RV_Tnnt2	Tnnt2	257-783-RV	KO-HBSS	Male	RV	11.9283
637-741-LV_Jup	Jup	637-741-LV	WT-HBSS	Male	LV	8.18203		257-783-RV_Tnni3	Tnni3	257-783-RV	KO-HBSS	Male	RV	11.9268
637-741-LV_Dsg2	Dsg2	637-741-LV	WT-HBSS	Male	LV	6.32696		257-783-RV_Tnnc1	Tnnc1	257-783-RV	KO-HBSS	Male	RV	11.5246
637-741-LV_Dsc2	Dsc2	637-741-LV	WT-HBSS	Male	LV	5.51716		257-783-RV_Mybpc3	Mybpc3	257-783-RV	KO-HBSS	Male	RV	10.4881
637-741-LV_Gja1	Gja1	637-741-LV	WT-HBSS	Male	LV	9.61155		257-783-RV_Ttn	Ttn	257-783-RV	KO-HBSS	Male	RV	11.6273
637-741-RV_Pkp2	Pkp2	637-741-RV	WT-HBSS	Male	RV	7.07087		257-783-RV_Tpm1	Tpm1	257-783-RV	KO-HBSS	Male	RV	12.7614
637-741-RV_hPKP2	hPKP2	637-741-RV	WT-HBSS	Male	RV	0		257-783-RV_Myl2	Myl2	257-783-RV	KO-HBSS	Male	RV	12.8001
637-741-RV_Pkp2+hPKP2	Pkp2+hPKP2	637-741-RV	WT-HBSS	Male	RV	7.07087		257-783-RV_Myl3	Myl3	257-783-RV	KO-HBSS	Male	RV	11.6874
637-741-RV_Dsp	Dsp	637-741-RV	WT-HBSS	Male	RV	9.63457		257-783-RV_Actn2	Actn2	257-783-RV	KO-HBSS	Male	RV	10.7104
637-741-RV_Jup	Jup	637-741-RV	WT-HBSS	Male	RV	8.33506		257-783-RV_Myoz2	Myoz2	257-783-RV	KO-HBSS	Male	RV	10.3702
637-741-RV_Dsg2	Dsg2	637-741-RV	WT-HBSS	Male	RV	6.66647		257-783-RV_Des	Des	257-783-RV	KO-HBSS	Male	RV	10.5263
637-741-RV_Dsc2	Dsc2	637-741-RV	WT-HBSS	Male	RV	5.85136		264-796-LV_Myh7	Myh7	264-796-LV	KO-HBSS	Male	LV	9.87577
637-741-RV_Gja1	Gja1	637-741-RV	WT-HBSS	Male	RV	9.73643		264-796-LV_Myh6	Myh6	264-796-LV	KO-HBSS	Male	LV	12.6972
645-750-LV_Pkp2	Pkp2	645-750-LV	TN-401 6E13 vg/kg	Female	LV	5.7		264-796-LV_Tnnt2	Tnnt2	264-796-LV	KO-HBSS	Male	LV	12.4756
645-750-LV_hPKP2	hPKP2	645-750-LV	TN-401 6E13 vg/kg	Female	LV	8.81692		264-796-LV_Tnni3	Tnni3	264-796-LV	KO-HBSS	Male	LV	12.4019
645-750-LV_Pkp2+hPKP2	Pkp2+hPKP2	645-750-LV	TN-401 6E13 vg/kg	Female	LV	14.5169		264-796-LV_Tnnc1	Tnnc1	264-796-LV	KO-HBSS	Male	LV	11.8536
645-750-LV_Dsp	Dsp	645-750-LV	TN-401 6E13 vg/kg	Female	LV	9.68758		264-796-LV_Mybpc3	Mybpc3	264-796-LV	KO-HBSS	Male	LV	10.6465
645-750-LV_Jup	Jup	645-750-LV	TN-401 6E13 vg/kg	Female	LV	7.97012		264-796-LV_Ttn	Ttn	264-796-LV	KO-HBSS	Male	LV	11.7003
645-750-LV_Dsg2	Dsg2	645-750-LV	TN-401 6E13 vg/kg	Female	LV	6.01679		264-796-LV_Tpm1	Tpm1	264-796-LV	KO-HBSS	Male	LV	13.0847
645-750-LV_Dsc2	Dsc2	645-750-LV	TN-401 6E13 vg/kg	Female	LV	5.45713		264-796-LV_Myl2	Myl2	264-796-LV	KO-HBSS	Male	LV	13.1746
645-750-LV_Gja1	Gja1	645-750-LV	TN-401 6E13 vg/kg	Female	LV	9.70854		264-796-LV_Myl3	Myl3	264-796-LV	KO-HBSS	Male	LV	12.2991
645-750-RV_Pkp2	Pkp2	645-750-RV	TN-401 6E13 vg/kg	Female	RV	5.49485		264-796-LV_Actn2	Actn2	264-796-LV	KO-HBSS	Male	LV	10.9676
645-750-RV_hPKP2	hPKP2	645-750-RV	TN-401 6E13 vg/kg	Female	RV	8.51432		264-796-LV_Myoz2	Myoz2	264-796-LV	KO-HBSS	Male	LV	10.7331
645-750-RV_Pkp2+hPKP2	Pkp2+hPKP2	645-750-RV	TN-401 6E13 vg/kg	Female	RV	14.0092		264-796-LV_Des	Des	264-796-LV	KO-HBSS	Male	LV	10.6961
645-750-RV_Dsp	Dsp	645-750-RV	TN-401 6E13 vg/kg	Female	RV	9.4949		264-796-RV_Myh7	Myh7	264-796-RV	KO-HBSS	Male	RV	10.2689
645-750-RV_Jup	Jup	645-750-RV	TN-401 6E13 vg/kg	Female	RV	7.96796		264-796-RV_Myh6	Myh6	264-796-RV	KO-HBSS	Male	RV	11.8291
645-750-RV_Dsg2	Dsg2	645-750-RV	TN-401 6E13 vg/kg	Female	RV	6.19981		264-796-RV_Tnnt2	Tnnt2	264-796-RV	KO-HBSS	Male	RV	12.1545
645-750-RV_Dsc2	Dsc2	645-750-RV	TN-401 6E13 vg/kg	Female	RV	5.58914		264-796-RV_Tnni3	Tnni3	264-796-RV	KO-HBSS	Male	RV	11.853
645-750-RV_Gja1	Gja1	645-750-RV	TN-401 6E13 vg/kg	Female	RV	9.76449		264-796-RV_Tnnc1	Tnnc1	264-796-RV	KO-HBSS	Male	RV	11.1849
647-753-LV_Pkp2	Pkp2	647-753-LV	WT-HBSS	Female	LV	7.15844		264-796-RV_Mybpc3	Mybpc3	264-796-RV	KO-HBSS	Male	RV	10.1743
647-753-LV_hPKP2	hPKP2	647-753-LV	WT-HBSS	Female	LV	0		264-796-RV_Ttn	Ttn	264-796-RV	KO-HBSS	Male	RV	11.0955
647-753-LV_Pkp2+hPKP2	Pkp2+hPKP2	647-753-LV	WT-HBSS	Female	LV	7.15844		264-796-RV_Tpm1	Tpm1	264-796-RV	KO-HBSS	Male	RV	12.6551
647-753-LV_Dsp	Dsp	647-753-LV	WT-HBSS	Female	LV	9.53079		264-796-RV_Myl2	Myl2	264-796-RV	KO-HBSS	Male	RV	12.6807
647-753-LV_Jup	Jup	647-753-LV	WT-HBSS	Female	LV	8.32198		264-796-RV_Myl3	Myl3	264-796-RV	KO-HBSS	Male	RV	11.5235
647-753-LV_Dsg2	Dsg2	647-753-LV	WT-HBSS	Female	LV	6.27886		264-796-RV_Actn2	Actn2	264-796-RV	KO-HBSS	Male	RV	10.3681
647-753-LV_Dsc2	Dsc2	647-753-LV	WT-HBSS	Female	LV	5.77394		264-796-RV_Myoz2	Myoz2	264-796-RV	KO-HBSS	Male	RV	10.2314
647-753-LV_Gja1	Gja1	647-753-LV	WT-HBSS	Female	LV	9.84001		264-796-RV_Des	Des	264-796-RV	KO-HBSS	Male	RV	9.87005
647-753-RV_Pkp2	Pkp2	647-753-RV	WT-HBSS	Female	RV	7.02018		626-692-LV_Myh7	Myh7	626-692-LV	WT-HBSS	Female	LV	6.76741
647-753-RV_hPKP2	hPKP2	647-753-RV	WT-HBSS	Female	RV	0		626-692-LV_Myh6	Myh6	626-692-LV	WT-HBSS	Female	LV	13.6999
647-753-RV_Pkp2+hPKP2	Pkp2+hPKP2	647-753-RV	WT-HBSS	Female	RV	7.02018		626-692-LV_Tnnt2	Tnnt2	626-692-LV	WT-HBSS	Female	LV	12.6273
647-753-RV_Dsp	Dsp	647-753-RV	WT-HBSS	Female	RV	9.17352		626-692-LV_Tnni3	Tnni3	626-692-LV	WT-HBSS	Female	LV	13.4657
647-753-RV_Jup	Jup	647-753-RV	WT-HBSS	Female	RV	7.77918		626-692-LV_Tnnc1	Tnnc1	626-692-LV	WT-HBSS	Female	LV	11.9994
647-753-RV_Dsg2	Dsg2	647-753-RV	WT-HBSS	Female	RV	6.27271		626-692-LV_Mybpc3	Mybpc3	626-692-LV	WT-HBSS	Female	LV	10.3813
647-753-RV_Dsc2	Dsc2	647-753-RV	WT-HBSS	Female	RV	5.7913		626-692-LV_Ttn	Ttn	626-692-LV	WT-HBSS	Female	LV	12.3471
647-753-RV_Gja1	Gja1	647-753-RV	WT-HBSS	Female	RV	9.88057		626-692-LV_Tpm1	Tpm1	626-692-LV	WT-HBSS	Female	LV	13.3709
177-759-LV_Pkp2	Pkp2	177-759-LV	KO-HBSS	Female	LV	5.58264		626-692-LV_Myl2	Myl2	626-692-LV	WT-HBSS	Female	LV	14.0902
177-759-LV_hPKP2	hPKP2	177-759-LV	KO-HBSS	Female	LV	0		626-692-LV_Myl3	Myl3	626-692-LV	WT-HBSS	Female	LV	12.7974
177-759-LV_Pkp2+hPKP2	Pkp2+hPKP2	177-759-LV	KO-HBSS	Female	LV	5.58264		626-692-LV_Actn2	Actn2	626-692-LV	WT-HBSS	Female	LV	11.2222
177-759-LV_Dsp	Dsp	177-759-LV	KO-HBSS	Female	LV	8.54445		626-692-LV_Myoz2	Myoz2	626-692-LV	WT-HBSS	Female	LV	10.381
177-759-LV_Jup	Jup	177-759-LV	KO-HBSS	Female	LV	8.10553		626-692-LV_Des	Des	626-692-LV	WT-HBSS	Female	LV	10.0417
177-759-LV_Dsg2	Dsg2	177-759-LV	KO-HBSS	Female	LV	5.23793		631-703-LV_Myh7	Myh7	631-703-LV	TN-401 6E13 vg/kg	Male	LV	8.92248
177-759-LV_Dsc2	Dsc2	177-759-LV	KO-HBSS	Female	LV	4.64464		631-703-LV_Myh6	Myh6	631-703-LV	TN-401 6E13 vg/kg	Male	LV	13.4177
177-759-LV_Gja1	Gja1	177-759-LV	KO-HBSS	Female	LV	9.30694		631-703-LV_Tnnt2	Tnnt2	631-703-LV	TN-401 6E13 vg/kg	Male	LV	12.2798
								631-703-LV_Tnni3	Tnni3	631-703-LV	TN-401 6E13 vg/kg	Male	LV	12.9015
								631-703-LV_Tnnc1	Tnnc1	631-703-LV	TN-401 6E13 vg/kg	Male	LV	12.1806
								631-703-LV_Mybpc3	Mybpc3	631-703-LV	TN-401 6E13 vg/kg	Male	LV	10.8983
								631-703-LV_Ttn	Ttn	631-703-LV	TN-401 6E13 vg/kg	Male	LV	12.1237
								631-703-LV_Tpm1	Tpm1	631-703-LV	TN-401 6E13 vg/kg	Male	LV	13.1176
								631-703-LV_Myl2	Myl2	631-703-LV	TN-401 6E13 vg/kg	Male	LV	13.7633
								631-703-LV_Myl3	Myl3	631-703-LV	TN-401 6E13 vg/kg	Male	LV	12.9428
								631-703-LV_Actn2	Actn2	631-703-LV	TN-401 6E13 vg/kg	Male	LV	11.0425
								631-703-LV_Myoz2	Myoz2	631-703-LV	TN-401 6E13 vg/kg	Male	LV	10.7008
								631-703-LV_Des	Des	631-703-LV	TN-401 6E13 vg/kg	Male	LV	10.3681
								631-703-RV_Myh7	Myh7	631-703-RV	TN-401 6E13 vg/kg	Male	RV	9.12166
								631-703-RV_Myh6	Myh6	631-703-RV	TN-401 6E13 vg/kg	Male	RV	13.2256
								631-703-RV_Tnnt2	Tnnt2	631-703-RV	TN-401 6E13 vg/kg	Male	RV	12.5065
								631-703-RV_Tnni3	Tnni3	631-703-RV	TN-401 6E13 vg/kg	Male	RV	12.9877
								631-703-RV_Tnnc1	Tnnc1	631-703-RV	TN-401 6E13 vg/kg	Male	RV	11.9247
								631-703-RV_Mybpc3	Mybpc3	631-703-RV	TN-401 6E13 vg/kg	Male	RV	10.5827
								631-703-RV_Ttn	Ttn	631-703-RV	TN-401 6E13 vg/kg	Male	RV	12.042
								631-703-RV_Tpm1	Tpm1	631-703-RV	TN-401 6E13 vg/kg	Male	RV	13.1828
								631-703-RV_Myl2	Myl2	631-703-RV	TN-401 6E13 vg/kg	Male	RV	13.7888
								631-703-RV_Myl3	Myl3	631-703-RV	TN-401 6E13 vg/kg	Male	RV	12.5592
								631-703-RV_Actn2	Actn2	631-703-RV	TN-401 6E13 vg/kg	Male	RV	10.7955
								631-703-RV_Myoz2	Myoz2	631-703-RV	TN-401 6E13 vg/kg	Male	RV	10.6863
								631-703-RV_Des	Des	631-703-RV	TN-401 6E13 vg/kg	Male	RV	10.3161
								636-740-LV_Myh7	Myh7	636-740-LV	WT-HBSS	Male	LV	7.64692
								636-740-LV_Myh6	Myh6	636-740-LV	WT-HBSS	Male	LV	13.3595
								636-740-LV_Tnnt2	Tnnt2	636-740-LV	WT-HBSS	Male	LV	12.5502
								636-740-LV_Tnni3	Tnni3	636-740-LV	WT-HBSS	Male	LV	13.1779
								636-740-LV_Tnnc1	Tnnc1	636-740-LV	WT-HBSS	Male	LV	12.3479
								636-740-LV_Mybpc3	Mybpc3	636-740-LV	WT-HBSS	Male	LV	10.9712
								636-740-LV_Ttn	Ttn	636-740-LV	WT-HBSS	Male	LV	12.2103
								636-740-LV_Tpm1	Tpm1	636-740-LV	WT-HBSS	Male	LV	13.4167
								636-740-LV_Myl2	Myl2	636-740-LV	WT-HBSS	Male	LV	14.0315
								636-740-LV_Myl3	Myl3	636-740-LV	WT-HBSS	Male	LV	12.9829
								636-740-LV_Actn2	Actn2	636-740-LV	WT-HBSS	Male	LV	11.2892
								636-740-LV_Myoz2	Myoz2	636-740-LV	WT-HBSS	Male	LV	10.5893
								636-740-LV_Des	Des	636-740-LV	WT-HBSS	Male	LV	10.2563
								636-740-RV_Myh7	Myh7	636-740-RV	WT-HBSS	Male	RV	7.2882
								636-740-RV_Myh6	Myh6	636-740-RV	WT-HBSS	Male	RV	13.4075
								636-740-RV_Tnnt2	Tnnt2	636-740-RV	WT-HBSS	Male	RV	12.7773
								636-740-RV_Tnni3	Tnni3	636-740-RV	WT-HBSS	Male	RV	13.2563
								636-740-RV_Tnnc1	Tnnc1	636-740-RV	WT-HBSS	Male	RV	11.9541
								636-740-RV_Mybpc3	Mybpc3	636-740-RV	WT-HBSS	Male	RV	10.5596
								636-740-RV_Ttn	Ttn	636-740-RV	WT-HBSS	Male	RV	11.9969
								636-740-RV_Tpm1	Tpm1	636-740-RV	WT-HBSS	Male	RV	12.993
								636-740-RV_Myl2	Myl2	636-740-RV	WT-HBSS	Male	RV	13.9843
								636-740-RV_Myl3	Myl3	636-740-RV	WT-HBSS	Male	RV	12.6812
								636-740-RV_Actn2	Actn2	636-740-RV	WT-HBSS	Male	RV	10.9223
								636-740-RV_Myoz2	Myoz2	636-740-RV	WT-HBSS	Male	RV	10.3704
								636-740-RV_Des	Des	636-740-RV	WT-HBSS	Male	RV	9.95769
								637-741-LV_Myh7	Myh7	637-741-LV	WT-HBSS	Male	LV	6.94867
								637-741-LV_Myh6	Myh6	637-741-LV	WT-HBSS	Male	LV	13.2022
								637-741-LV_Tnnt2	Tnnt2	637-741-LV	WT-HBSS	Male	LV	12.8238
								637-741-LV_Tnni3	Tnni3	637-741-LV	WT-HBSS	Male	LV	13.3397
								637-741-LV_Tnnc1	Tnnc1	637-741-LV	WT-HBSS	Male	LV	12.0638
								637-741-LV_Mybpc3	Mybpc3	637-741-LV	WT-HBSS	Male	LV	10.695
								637-741-LV_Ttn	Ttn	637-741-LV	WT-HBSS	Male	LV	12.2841
								637-741-LV_Tpm1	Tpm1	637-741-LV	WT-HBSS	Male	LV	13.474
								637-741-LV_Myl2	Myl2	637-741-LV	WT-HBSS	Male	LV	14.0361
								637-741-LV_Myl3	Myl3	637-741-LV	WT-HBSS	Male	LV	12.8324
								637-741-LV_Actn2	Actn2	637-741-LV	WT-HBSS	Male	LV	11.251
								637-741-LV_Myoz2	Myoz2	637-741-LV	WT-HBSS	Male	LV	10.8241
								637-741-LV_Des	Des	637-741-LV	WT-HBSS	Male	LV	10.2023
								637-741-RV_Myh7	Myh7	637-741-RV	WT-HBSS	Male	RV	6.83563
								637-741-RV_Myh6	Myh6	637-741-RV	WT-HBSS	Male	RV	13.3393
								637-741-RV_Tnnt2	Tnnt2	637-741-RV	WT-HBSS	Male	RV	12.8426
								637-741-RV_Tnni3	Tnni3	637-741-RV	WT-HBSS	Male	RV	13.3527
								637-741-RV_Tnnc1	Tnnc1	637-741-RV	WT-HBSS	Male	RV	11.8784
								637-741-RV_Mybpc3	Mybpc3	637-741-RV	WT-HBSS	Male	RV	10.3164
								637-741-RV_Ttn	Ttn	637-741-RV	WT-HBSS	Male	RV	12.1221
								637-741-RV_Tpm1	Tpm1	637-741-RV	WT-HBSS	Male	RV	13.4862
								637-741-RV_Myl2	Myl2	637-741-RV	WT-HBSS	Male	RV	14.0172
								637-741-RV_Myl3	Myl3	637-741-RV	WT-HBSS	Male	RV	12.7047
								637-741-RV_Actn2	Actn2	637-741-RV	WT-HBSS	Male	RV	11.018
								637-741-RV_Myoz2	Myoz2	637-741-RV	WT-HBSS	Male	RV	10.8028
								637-741-RV_Des	Des	637-741-RV	WT-HBSS	Male	RV	10.0806
								645-750-LV_Myh7	Myh7	645-750-LV	TN-401 6E13 vg/kg	Female	LV	9.51359
								645-750-LV_Myh6	Myh6	645-750-LV	TN-401 6E13 vg/kg	Female	LV	13.0024
								645-750-LV_Tnnt2	Tnnt2	645-750-LV	TN-401 6E13 vg/kg	Female	LV	13.188
								645-750-LV_Tnni3	Tnni3	645-750-LV	TN-401 6E13 vg/kg	Female	LV	13.3357
								645-750-LV_Tnnc1	Tnnc1	645-750-LV	TN-401 6E13 vg/kg	Female	LV	12.1263
								645-750-LV_Mybpc3	Mybpc3	645-750-LV	TN-401 6E13 vg/kg	Female	LV	10.6583
								645-750-LV_Ttn	Ttn	645-750-LV	TN-401 6E13 vg/kg	Female	LV	12.2528
								645-750-LV_Tpm1	Tpm1	645-750-LV	TN-401 6E13 vg/kg	Female	LV	13.6894
								645-750-LV_Myl2	Myl2	645-750-LV	TN-401 6E13 vg/kg	Female	LV	14.1727
								645-750-LV_Myl3	Myl3	645-750-LV	TN-401 6E13 vg/kg	Female	LV	12.5848
								645-750-LV_Actn2	Actn2	645-750-LV	TN-401 6E13 vg/kg	Female	LV	11.2365
								645-750-LV_Myoz2	Myoz2	645-750-LV	TN-401 6E13 vg/kg	Female	LV	10.7519
								645-750-LV_Des	Des	645-750-LV	TN-401 6E13 vg/kg	Female	LV	10.0203
								645-750-RV_Myh7	Myh7	645-750-RV	TN-401 6E13 vg/kg	Female	RV	9.01041
								645-750-RV_Myh6	Myh6	645-750-RV	TN-401 6E13 vg/kg	Female	RV	13.3927
								645-750-RV_Tnnt2	Tnnt2	645-750-RV	TN-401 6E13 vg/kg	Female	RV	12.558
								645-750-RV_Tnni3	Tnni3	645-750-RV	TN-401 6E13 vg/kg	Female	RV	13.1901
								645-750-RV_Tnnc1	Tnnc1	645-750-RV	TN-401 6E13 vg/kg	Female	RV	12.0283
								645-750-RV_Mybpc3	Mybpc3	645-750-RV	TN-401 6E13 vg/kg	Female	RV	10.4664
								645-750-RV_Ttn	Ttn	645-750-RV	TN-401 6E13 vg/kg	Female	RV	12.1705
								645-750-RV_Tpm1	Tpm1	645-750-RV	TN-401 6E13 vg/kg	Female	RV	13.4039
								645-750-RV_Myl2	Myl2	645-750-RV	TN-401 6E13 vg/kg	Female	RV	14.133
								645-750-RV_Myl3	Myl3	645-750-RV	TN-401 6E13 vg/kg	Female	RV	12.6667
								645-750-RV_Actn2	Actn2	645-750-RV	TN-401 6E13 vg/kg	Female	RV	11.0747
								645-750-RV_Myoz2	Myoz2	645-750-RV	TN-401 6E13 vg/kg	Female	RV	10.6257
								645-750-RV_Des	Des	645-750-RV	TN-401 6E13 vg/kg	Female	RV	10.087
								647-753-LV_Myh7	Myh7	647-753-LV	WT-HBSS	Female	LV	7.36575
								647-753-LV_Myh6	Myh6	647-753-LV	WT-HBSS	Female	LV	13.5555
								647-753-LV_Tnnt2	Tnnt2	647-753-LV	WT-HBSS	Female	LV	12.609
								647-753-LV_Tnni3	Tnni3	647-753-LV	WT-HBSS	Female	LV	13.3885
								647-753-LV_Tnnc1	Tnnc1	647-753-LV	WT-HBSS	Female	LV	12.0728
								647-753-LV_Mybpc3	Mybpc3	647-753-LV	WT-HBSS	Female	LV	10.6628
								647-753-LV_Ttn	Ttn	647-753-LV	WT-HBSS	Female	LV	12.2419
								647-753-LV_Tpm1	Tpm1	647-753-LV	WT-HBSS	Female	LV	13.3097
								647-753-LV_Myl2	Myl2	647-753-LV	WT-HBSS	Female	LV	14.1979
								647-753-LV_Myl3	Myl3	647-753-LV	WT-HBSS	Female	LV	12.7984
								647-753-LV_Actn2	Actn2	647-753-LV	WT-HBSS	Female	LV	11.0554
								647-753-LV_Myoz2	Myoz2	647-753-LV	WT-HBSS	Female	LV	10.5635
								647-753-LV_Des	Des	647-753-LV	WT-HBSS	Female	LV	10.1066
								647-753-RV_Myh7	Myh7	647-753-RV	WT-HBSS	Female	RV	6.53208
								647-753-RV_Myh6	Myh6	647-753-RV	WT-HBSS	Female	RV	13.5572
								647-753-RV_Tnnt2	Tnnt2	647-753-RV	WT-HBSS	Female	RV	12.6855
								647-753-RV_Tnni3	Tnni3	647-753-RV	WT-HBSS	Female	RV	13.5783
								647-753-RV_Tnnc1	Tnnc1	647-753-RV	WT-HBSS	Female	RV	12.1729
								647-753-RV_Mybpc3	Mybpc3	647-753-RV	WT-HBSS	Female	RV	10.0326
								647-753-RV_Ttn	Ttn	647-753-RV	WT-HBSS	Female	RV	11.7656
								647-753-RV_Tpm1	Tpm1	647-753-RV	WT-HBSS	Female	RV	13.4598
								647-753-RV_Myl2	Myl2	647-753-RV	WT-HBSS	Female	RV	14.3137
								647-753-RV_Myl3	Myl3	647-753-RV	WT-HBSS	Female	RV	12.777
								647-753-RV_Actn2	Actn2	647-753-RV	WT-HBSS	Female	RV	10.6594
								647-753-RV_Myoz2	Myoz2	647-753-RV	WT-HBSS	Female	RV	10.7014
								647-753-RV_Des	Des	647-753-RV	WT-HBSS	Female	RV	9.80717
								177-759-LV_Myh7	Myh7	177-759-LV	KO-HBSS	Female	LV	8.35876
								177-759-LV_Myh6	Myh6	177-759-LV	KO-HBSS	Female	LV	11.2078
								177-759-LV_Tnnt2	Tnnt2	177-759-LV	KO-HBSS	Female	LV	11.719
								177-759-LV_Tnni3	Tnni3	177-759-LV	KO-HBSS	Female	LV	11.3376
								177-759-LV_Tnnc1	Tnnc1	177-759-LV	KO-HBSS	Female	LV	11.1574
								177-759-LV_Mybpc3	Mybpc3	177-759-LV	KO-HBSS	Female	LV	8.93793
								177-759-LV_Ttn	Ttn	177-759-LV	KO-HBSS	Female	LV	11.056
								177-759-LV_Tpm1	Tpm1	177-759-LV	KO-HBSS	Female	LV	12.5659
								177-759-LV_Myl2	Myl2	177-759-LV	KO-HBSS	Female	LV	12.3543
								177-759-LV_Myl3	Myl3	177-759-LV	KO-HBSS	Female	LV	11.1576
								177-759-LV_Actn2	Actn2	177-759-LV	KO-HBSS	Female	LV	10.449
								177-759-LV_Myoz2	Myoz2	177-759-LV	KO-HBSS	Female	LV	9.27005
								177-759-LV_Des	Des	177-759-LV	KO-HBSS	Female	LV	11.1103

## Sheet: Figure 8
Panel b: Survival
Weeks	WT HBSS	Pkp2-cK+C2:G2O HBSS	Pkp2-cKO 1 wk post-induction AAV9:mPkp2 1e13 vg/kg	Pkp2-cKO 1 wk post-induction AAV9:mPkp2 3e13 vg/kg	Pkp2-cKO 1 wk post-induction AAV9:mPkp2 1e14 vg/kg	Pkp2-cKO 2.5 wk post-induction AAV9:mPkp2 1e14 vg/kg
20	1
50.7	0
50.7	0
50.7	0
50.7	0
50.7	0
50.7	0
50.7	0
50.7	0
3.4		1
3.9		1
4		1
4.9		1
4.9		1
5		1
5.1		1
5.7		1
6.1		1
8.3			1
8.7			1
15.4			1
24.1			1
34.3			1
36.6			1
36.6			1
50.7			0
50.7			0
31.9				1
39.6				1
50.7				0
50.7				0
50.7				0
50.7				0
50.7				0
50.7				0
50.7				0
50.7				0
3					1
38					1
48.6					1
49.9					1
50.7					1
50.7					0
50.7					0
50.7					0
50.7					0
50.7					0
4						1
4.1						1
23.9						1
42.9						1
47.3						1
50.7						0
50.7						0
50.7						0
50.7						0
50.7						0
50.7						0
Panel h: relative RT-qPCR
RV PKP2
WT-HBSS	Pkp2-cK+C2:G2O HBSS	Pkp2-cKO 1 wk post-induction AAV9:mPkp2 3e13 vg/kg	Pkp2-cKO 1 wk post-induction AAV9:mPkp2 1e14 vg/kg	Pkp2-cKO 2.5 wk post-induction AAV9:mPkp2 1e14 vg/kg
0.92	0.327	2.114	10.528	12.438
1.149	0.404	2.426	11.454	9.224
1.14	0.281	4.137	4.365	13.843
0.769	0.2	3.375	14.138	8.399
0.806		2.12	18.217	31.959
1.059		5.103		9.44
0.971		1.289
1.122		4.859
1.161
RV Nppa
0.461	36.052	2.906	0.521	12.983
1.039	12.832	7.263	0.281	1.585
0.352	9.529	3.985	0.494	29.778
0.702	18.399	1.976	0.763	28.785
0.837		7.507	2.263	26.05
1.639		10.922		32.017
0.62		7.007
40.252		1.878
0.247
RV Nppb
0.412	7.207	2.016	0.841	10.32
1.364	2.164	4.517	0.797	3.109
1.97	3.118	5.909	1.167	3.784
0.814	1.815	5.545	0.752	9.356
0.191		6.365	1.445	11.667
1.554		9.909		9.54
1.477		3.99
3.741		3.653
0.675
RV Col1a1
0.483	30.144	1.932	0.269	1.166
0.791	13.583	1.43	0.434	0.497
1.042	10.217	0.919	0.414	1.196
0.754	17.04	0.785	0.225	1.282
0.581		1.917	0.552	1.673
2.098		2.388		1.236
1.106		0.864
1.858		1.919
1.33
RV Col3a1
0.346	10.331	3.83	0.397	2.262
0.56	4.58	1.906	0.605	0.718
0.93	4.803	1.483	0.441	1.949
0.885	13.213	1.261	0.253	1.768
0.349		2.296	0.621	1.962
2.655		3.017		1.579
1.784		1.676
1.924		2.261
1.972
RV Timp1
0.386	36.324	5.679	0.463	3.323
0.879	5.268	3.66	0.406	0.773
0.849	18.142	3.813	0.654	4.81
0.94	12.953	3.186	0.48	3.51
0.562		21.902	0.829	6.491
1.688		8.621		3.672
1.346		7.004
2.836		5.454
1.02
LV PKP2
0.826	0.178	4.856	7.051	17.061
0.699	0.684	4.008	11.967	10.185
1.443	0.169	4.199	4.697	21.693
0.972	0.173	3.969	20.244	5.814
0.6		5.765	12.408	27.729
0.918		5.277		17.994
0.985		2.689
1.265		7.258
1.801
LV Nppa
0.636	15.908	4.652	1.146	15.035
1.804	12.98	10.707	1.406	3.002
0.623	12.28	7.608	2.055	22.413
2.929	11.405	4.022	3.552	1.82
1.038		8.129	2.892	33.137
1.167		9.433		4.428
1.127		14.362
2.037		4.059
0.171
LV Nppb
0.324	0.928	3.376	0.48	2.763
0.664	0.833	1.66	0.935	1.394
10.358	1.176	1.649	0.908	1.505
0.715	0.534	1.667	1.092	9.02
0.377		1.164	1.278	3.743
0.703		1.519		4.007
0.724		1.908
2.16		1.14
1.512
LV Col1a1
0.761	86.821	5.156	0.469	2.143
0.599	18.7	2.841	1.46	1.182
0.948	8.856	3.154	1.547	3.178
1.058	21.282	4.395	0.714	1.439
1.545		2.899	1.307	2.095
1.703		2.653		1.706
0.715		4.237
1.07		3.458
1.088
LV Col3a1
0.407	10.06	7.187	0.242	1.163
0.332	2.683	1.552	1.192	0.469
2.668	1.659	1.374	1.162	3.346
1.117	3.9	1.777	0.294	4.71
1.33		1.009	0.664	0.939
0.869		1.295		3.375
0.702		2.643
1.148		2.011
2.663
LV Timp1
0.63	53.693	8.432	0.276	3.387
0.397	2.534	3.303	2.406	1.661
2.031	33.257	4.409	1.386	8.046
1.075	5.441	8.377	0.936	8.613
1.222		10.049	1.204	5.204
1.234		4.365		6.717
0.538		10.127
1.011		5.74
2.231

## Sheet: Figure 9
Panel b: Body weight time course
Weeks	HBSS						TN-401 1e14vg/kg						TN-401 3e14vg/kg
	33.8	35.6	33.4	32.8	34.3	35	33.8	29	35.4	35.4	37.4	33.1	31.7	35.4	33.3	32.5	34.9	34.6
0	34.6	35.6	33.3	33.8	34	36	35.8	30.6	36	34.9	36.8	33.9	33.3	36.4	35.7	32.8	34.4	35.4
1	36.3	35.3	35.4	35.4	35.8	38.3	37.6	32.9	38.3	37.2	39	35.1	35.3	38.6	38	34	35.9	37.5
2	38.1		37.8	36.6	37.2	40.7	40.2	34.1	40.5	40.3	40.4	35.7	36.6	40.2	39.1	35.8	37.9	39.1
3	39.3	38.3	40	38.5	38.9	41.2	42.7	36.4	41.4	41.5	41.4	36.2	37	41.4	40.4	36.8	38.6	40.3
4	43.4	36.9	41.2	40.4	39	42.9	44.5	35.6	42.8	45.5	43.5	37.9	37.7	41.5	41.3	38.7	40.8	42.7
5	46.2	41.1	44.9	42.3	41.6	47.9	47.4	41.5	45.5	48.6	45.4	38.6	38.5	45.6	43.2	40.3	43	43.5
6	47.3	42.6	46.4	44	42.2	48	49.1	43.5	46.4	50.3	47.2	39.5	39.3	47	44.1	41.7	44.1	45.4
Panel c: at 6 weeks					Panel e: at 6 weeks				Panel f: at 6 weeks
Heart weight/BW (mg/g)					Liver weight/BW (mg/g)				Platelet count (k/ul)
	HBSS	TN-401 1e14 vg/kg	TN-401 3E14 vg/kg		HBSS	TN-401 1e14 vg/kg	TN-401 3E14 vg/kg		HBSS	TN-401 1e14 vg/kg	TN-401 3E14 vg/kg
	4.41099	3.65121	4.05398		49.2066	42.879	48.6787		1250	1062	1124
	3.83848	3.63761	4.10968		45.4086	49.9977	46.1075		1186	1326	941
	3.71111	3.81124	3.7246		49.7267	40.3506	46.465		1372	1025	1310
	3.21088	4.0166	4.27737		48.7868	52.8859	49.4477		1262	1140	949
	3.72837	3.37317	3.58242		47.9087	42.9203	43.6725		1034	1417	1396
	3.57918	4.07862	3.5872		50.3102	46.8108	43.1435		1096	1034	1539
%EF					ALP(U/L)				HGB (g/dL)
	67.7308	69.1613	70.9514		28	27	58		15.7	11.6	12.9
	71.8533	74.2013	71.1566		29	38	49		12.1	12.9	11.8
	66.0823	73.2289	66.6423		40	32	41		13.6	11.6	13
	70.6082	68.4774	74.3574		28	37	29		13	13.6	11.2
	74.775	73.655	69.8865		34	30	29		11.6	11.9	11.7
	72.7471	71.0478	71.8354		40	33	34		12.2	11.9	14.2
Ventricular arrhythmia scores					AST(U/L)
	0	0	1		55	48	42
	0	0	0		44	40	36
	0	0	0		174	47	35
	1	0	0		36	35	43
	0	0	0		29	46	56
	0	0	0		60	68	115
Neutrophil/ Lymphocyte ratio					ALT(U/L0
	0.459016	0.0786517	0.126437		69	25	24
	0.159036	0.170732	0.0921924		33	29	34
	0.184211	0.156417	0.111555		34	41	38
	0.117462	0.192308	0.146599		22	26	37
	0.119048	0.128055	0.255698		27	23	34
	0.08929	0.217949	0.151899		72	24	37

## Sheet: Suppl Figure 5
Panel a: % EF at week 4 post induction
	WT HBSS	Pkp2-cKO HBSS	Pkp2-cKO 1 wk post-induction AAV9:mPkp2 5e13 vg/kg	Pkp2-cKO right after induction AAV9:mPkp2 5e13 vg/kg	Pkp2-cKO 3 wk pre-induction AAV9:mPkp2 5e13 vg/kg	Pkp2-cKO 3 wk pre-induction TN-401 3e13 vg/kg
	73.6284	28.2965	71.6452	66.8008	72.1327	68.9637
	69.6555	29.4628	62.4379	71.0209	73.1947	74.5963
	74.0764	38.5203	77.1355	72.6797	77.1257	72.6362
	75.2757	36.1159	71.9288	71.8117	74.9513	77.1548
	73.6912	66.7705	73.0161	69.3846	75.3537	76.327
	61.1464	30.578	78.052	70.7488	77.2162	58.7795
	76.5766		63.1668	73.6763	58.3472	72.1609
	79.4513		72.76	75.1081	71.2669	57.3992
			71.6411	76.877	70.0892	72.6303
			71.6468	74.2152	73.207	71.6067
Panel b: % EF time course
Weeks	WT HBSS											Pkp2-cKO HBSS											Pkp2-cKO 1 wk post-induction AAV9:mPkp2 5e13 vg/kg											Pkp2-cKO right after induction AAV9:mPkp2 5e13 vg/kg											Pkp2-cKO 3 wk pre-induction AAV9:mPkp2 5e13 vg/kg
0	73.4418	72.6777	69.8772	68.4185	73.5966	73.9392	72.9086	68.7302	77.3371			70.8805	74.8754	75.8374	73.7043	73.6354	73.9325	70.9742	73.683	71.7645	74.0641		75.2296	72.2527	71.8919	76.2045	72.4518	74.2158	71.9083	73.6318	75.7092	71.3398		68.6232	72.9234	68.6803	73.9454	68.3457	70.453	73.5716	76.465	73.374	69.4257		76.1597	72.8894	74.111	67.7604	73.7429
3	79.3281	69.9372	77.3922	75.5127	71.7989	78.3849	76.6707	78.0235	80.0701			60.8997	32.7078	59.2614	47.1192	56.532	43.7927	75	23.5616		26.5531		69.5911	73.3647	70.4592	67.4871	72.176	78.1047	70.3149	77.2904	66.9081	69.7672		72.9907	77.8795	71.7687	72.6456	70.0351	61.1645	80.3827	76.7353	73.3179	73.3208		70.354	69.857	71.2771	79.2189	71.8779
4	73.6284	69.6555	74.0764	75.2757	73.6912	61.1464		76.5766	79.4513			28.2965	29.4628			38.5203	36.1159	66.7705			30.578		71.6452	62.4379	77.1355	71.9288	73.0161	78.052	63.1668	72.76	71.6411	71.6468		66.8008	71.0209	72.6797	71.8117	69.3846	70.7488	73.6763	75.1081	76.877	74.2152		72.1327	73.1947	77.1257	74.9513	75.3537
Panel c: RV Area/BW (mm2/g) at week 4 post induction
	WT HBSS	Pkp2-cKO HBSS	Pkp2-cKO 1 wk post-induction AAV9:mPkp2 5e13 vg/kg	Pkp2-cKO right after induction AAV9:mPkp2 5e13 vg/kg	Pkp2-cKO 3 wk pre-induction AAV9:mPkp2 5e13 vg/kg	Pkp2-cKO 3 wk pre-induction TN-401 3e13 vg/kg
	0.0981201	0.220105	0.132528	0.0899594	0.0818222	0.107853
	0.120606	0.170361	0.12892	0.128371	0.0844324	0.104263
	0.0779524	0.19053	0.121819	0.11634	0.120864	0.101182
	0.103339	0.154863	0.143967	0.115644	0.110669	0.100083
	0.0957962	0.137402	0.101408	0.120333	0.0911224	0.10362
	0.114715	0.143535	0.131023	0.0981296	0.0983157	0.122895
	0.0979614		0.129544	0.0859597	0.11609	0.102457
	0.104253		0.103895	0.0789162	0.121858	0.115081
			0.0917764	0.0994292	0.0852717	0.103
			0.0983249	0.0945302	0.0913445	0.0891395
Panel d: RV Area/BW (mm2/g) time course
Weeks	WT HBSS											Pkp2-cKO HBSS											Pkp2-cKO 1 wk post-induction AAV9:mPkp2 5e13 vg/kg											Pkp2-cKO right after induction AAV9:mPkp2 5e13 vg/kg											Pkp2-cKO 3 wk pre-induction AAV9:mPkp2 5e13 vg/kg
0	0.0857783	0.103065	0.0853251	0.0834184	0.0726266	0.0933093	0.07857798*	0.0794911	0.0778552			0.0952445	0.0825758	0.0896123	0.0853011	0.0873071	0.098086	0.0846899	0.0819094	0.078385	0.0836571		0.0851427	0.0949371	0.0713989	0.097674	0.0772218	0.0995277	0.0965667	0.0830909	0.0755695	0.0802586		0.0867395	0.0990454	0.0911137	0.0833544	0.0993519	0.0944126	0.0991082	0.0644033	0.08119	0.0757923		0.083858	0.0702499	0.0984828	0.0960058	0.07819
3	0.100404	0.118601	0.0931994	0.0934002	0.0811297	0.112407	0.07869323*	0.0856073	0.099492			0.160457	0.151209	0.143712		0.134086	0.160847	0.127219	0.135694		0.13043		0.11922	0.0930023	0.109059	0.129004	0.0978014	0.134528	0.130166	0.105508	0.0848921	0.092151		0.090963	0.134924	0.122242	0.110425	0.118599	0.0937686	0.0803313	0.0801869	0.0967448	0.08458		0.0736257	0.080334	0.121332	0.11174	0.0881879
4	0.0981201	0.120606	0.0779524	0.103339	0.0957962	0.114715		0.0979614	0.104253			0.220105	0.170361			0.19053	0.154863	0.137402			0.143535		0.132528	0.12892	0.121819	0.143967	0.101408	0.131023	0.129544	0.103895	0.0917764	0.0983249		0.0899594	0.128371	0.11634	0.115644	0.120333	0.0981296	0.0859597	0.0789162	0.0994292	0.0945302		0.0818222	0.0844324	0.120864	0.110669	0.0911224
Panel e: arrhythmia scores at week 4 post induction
	WT HBSS	Pkp2-cKO HBSS	Pkp2-cKO 1 wk post-induction AAV9:mPkp2 5e13 vg/kg	Pkp2-cKO right after induction AAV9:mPkp2 5e13 vg/kg	Pkp2-cKO 3 wk pre-induction AAV9:mPkp2 5e13 vg/kg	Pkp2-cKO 3 wk pre-induction TN-401 3e13 vg/kg
	0	4	1	0	0	0
	0	4	0	4	0	0
	0	4	0	0	0	0
	0	3	0	0	0	0
	0	4	0	0	0	4
	0	1	0	0	0	0
	0	4	0	0	0	0
	0	0	0	0	0	4
	0		1	0	0	1
			0	0	1	0
Panel f: arrhythmia scores time course
Weeks	WT HBSS											Pkp2-cKO HBSS											Pkp2-cKO 1 wk post-induction AAV9:mPkp2 5e13 vg/kg											Pkp2-cKO right after induction AAV9:mPkp2 5e13 vg/kg											Pkp2-cKO 3 wk pre-induction AAV9:mPkp2 5e13 vg/kg
0	0	0	0	0	0	0	0	0	0			0	0	0	0	0	0	0			0		0	0	0	0	0	0	0	0	0	0		0	0	0	0	0	0	0	0	0	0		0	0	0	0	0
2	0	0	0	0	0	0	0	0	0			0	1	0	0	0	0	0			0		0	0	0	0	0	0	0	0	0	0		0	0	0	0	0	0	0	0	0	0		0	0	0	0	0
3	0	0	0	0	0	0	0	0	0			4	4	0	0	2	3	0			0		0	0	0	0	0	0	0	0	0	0		0	0	0	0	0	0	0	0	0	0		0	0	0	0	0
4	0	0	0	0	0	0	0	0	0			4	4	4	3	4	1	4			0		1	0	0	0	0	0	0	0	1	0		0	4	0	0	0	0	0	0	0	0		0	0	0	0	0
Panel h: bodyweight time course
Weeks	WT HBSS											Pkp2-KO HBSS											Pkp2-cKO 1 wk post-induction AAV9:mPkp2 5e13 vg/kg											Pkp2-cKO right after induction AAV9:mPkp2 5e13 vg/kg											Pkp2-cKO 3 wk pre-induction AAV9:mPkp2 5e13 vg/kg
0												23	24	25.9	22.2	23.6	23.1	22.6	28.1	27.2	29		22.4	21.4	27.5	23	22.3	23.2	21.5	29	29.8	26.6		22.5	21.2	22.4	21.9	22.2	22.8	21.1	28.4	32.7	29.9		25.2	24.7	21.6	23.3	25.1
2	22.5	23.3	20.6	22.1	24.7	28.1	28.2	27.3	32.8			23.6	23.9	25.2	25.1	23.6	24.8	22.4	29	28.9	29		22.8	21.2	25.8	22.2	21.8	22.4	21.9	29.5	29.8	26		22.5	21.2	22.9	22.1	23.8	23.8	23.1	28.7	32	30.2		26.9	26.5	22.7	24.4	22.8
3	22.3	21.6	21	21.9	24	27.4	27.7	26.8	31.8			23.3	25.1	25.6	24.2	24.6	24.2	22.7	30.3	27	29.6		25.2	21.8	25.2	22.3	21.7	22.1	21.7	29.5	29.1	26.5		22.2	21.7	22.9	22.1	23.6	22.9	22.4	29	31	30.1		26.7	26	22.1	24	25.9
4	22.6	23.2	23.3	22.8	24.2	27.9	23.5	28.4	32			22.2	25.8	23.9	22.4	23	25.2	22.8	36		30.4		23.4	22.2	23.09	22.5	22.5	22.4	22.6	29.5	30.7	28.3		23.6	22.4	23.9	22.8	23.9	23.6	23.3	30.1	31.2	29.4		26.3	25.8	22.6	24	26
8	23.5	25	21.8	24	25.1	28.9			34														22.8	22.1		22.8	22.1	22	22.4	29.6	27.9	29.4			22.4	24.2	22.7	25.4	24.4	23.5	30.4	34.4	30.2		28	28	24.2	25.6	29.5
12	24.9	24.7	23.5	23.8	26.9	28.4		29.2	34.8														25.4	22.1	27.7	25.4	24.2	23	24	26.9	30.1	29.2		25.6	23.9	24.8	25	25.8	26.6	24.9	32.9	35.4	31.8		30.1	27.4	25.2	26.6	31
16	24.8	24.4	23.2	24	27.1	30		29.7	39.4														24.7	28.9	29	26.3	24.6		24.7	32.2	32.6	29.6		26.7	24	25.2	26.1	27.1	25.7	24.8	35	35.7	34.1		31.2	26.9	26.4	27	32.7
20	24.8	24.4	23	24.2	26.8	30		30.6	40.4														25	25		25.6	24.6		25.1	30.6	32.7	30.5		26.6	25.6	25.5	26.3	27	26.9	25.2	35.4	36.5	34.3		30.4	25.7	26	27.7	34.2
24	27	23.6	28	24.7	24.8	30.5		32.6	43.3														25.5	25.9		26.3	25.2		27	27.4	33.1	29		27.5	25	26	26.7	25.3	26.9	26.5	35.9	37.4	35.4		29.3	25.3	26	28	32.9
28	27.5	28.4	25.7	24.6	25.8	33.6		36	43.1														26.9	26.4		27.9	25.7		29.5	26.5	34			27.2	25.8	26.9	28.3	22.1	27.8	27.3	37.2	38.5	36.6		31.5		26.5	29.3	35.5
32	27.7	25	24.8	25.2	29.6	32.9		31.9	44.5														27.1	26.8		23.7	26.4		29.6	23.1	29.4			28.5	25.5	27.6	30.7	21.2	28	26.8	27.8	38.8	37.4		30.3		27.1	28.7	34.9
36	29	25.7	26	25.6	29.6	32.9		33.5	47														27.6	28.3		26.9	27.2		29.2		28.9			29.1	26.6	29.3	29.5		27.8	27.8		37.7	37.8
40	30	26.2	26.9	24.9	29.9			34.6	46.7														27	28.2		28.4	24.9		29.9		28.2			29.9	25.8	28.3	30.7		29.2	26.7		37.8	37.9
44	32.1	29.8	27.1	25.6	27			37.6	40.2														27.9	27.8		29.8	26.4		31.8		27.8			30.6	28.4	28.2	31.9		29.6			38.4	40.1
48	33.8	29.6	28.6		27.7			38.5	47														30.4	27.8		30.4	29.3		31.7		28.6			32	28.4	28.8	33.2		30.2			38.6
52	33.4	32	28.3		27.5			38.6	49.3														31.2	25.9		31.2	29.8		30.5		27.9			33.2	28.7	25.8	31.9		32.4			37.4
56	34	31.9	28.9		29.4			38.8	49.6														31.4	24.5		32.2			30.2		26.7			33.6	29.6	30.1	30.8		32.4			41.7
60	35.1	34.7	29.9		30.8			35.8	50.7														31.9	24.4		33.2			32		25.6			35.4	29.3	29.2	28.2		34.6			43.3
64	32.8	33.7	31.3		31.1			35.2	49.7														32.9			33.3			31.8		25.6			37	30.1	31	28.6		36.2			42.8
68		31.4	34.4		31.5				52.5														33.1			34.1			32		25.6			36.2		30.2			37			43.5
71																							33.8			35.8			30.9		23.6			34.5		34			37.9			44.4
		32.4	33.3		32				48.2
Panel g: Percent survival
Weeks	WT-HBSS	Pkp2-cKO HBSS	Pkp2-cKO 1 wk post-induction AAV9:mPkp2 5e13 vg/kg	Pkp2-cKO right after induction AAV9:mPkp2 5e13 vg/kg	Pkp2-cKO 3 wk pre-induction AAV9:mPkp2 5e13 vg/kg	Pkp2-cKO 3 wk pre-induction TN-401 3e13 vg/kg
4	1
38.3	1
50	1
67.3	1
69.7	1
71.1	0
71.1	0
71.1	0
71.1	0
3		1
3.7		1
4		1
4		1
4.7		1
4.7		1
5.1		1
5.6		1
5.9		1
6.6		1
15.3			1
19			1
27			1
33.6			1
54			1
63.4			1
71.1			0
71.1			0
71.1			0
71.1			0
1.7				1
32.4				1
35.7				1
40.6				1
46.7				1
65				1
68.7				1
71.1				0
71.1				0
71.1				0
71.1				0
14.3					1
25.7					1
30.7					1
31.9					0
31.9					0
31.9					0
31.9					0
31.9					0
31.9					0
31.9					0
2.1						1
38.7						1
52.7						1
60.6						1
69.7						1
71.1						0
71.1						0
71.1						0
71.1						0
71.1						0
71.1						0
[truncated: 15 more columns]

[truncated: 3 more sheets: Suppl Figure 6, Mouse age and gender, Seq. info.WPRE RT-qPCR]
